# Supplementary material for: Clinical predictors of encephalitis in UK adults–A multi-centre prospective observational cohort study
Source: PLoS One. 2023 Aug 23;18(8):e0282645. doi: 10.1371/journal.pone.0282645 (PMC10446234; doi:10.1371/journal.pone.0282645)
Supplement: S1 Data — (XLSX) [file pone.0282645.s003.xlsx]

## Sheet: history and examn
						yes is 1 no is 0	yes is 1 no is 0	yes is 1 no is 0				yes is 1 and no is 2				1 is present 2 is not present	1 is present 2 is not present	1 is present 2 is not present	1 is present 2 is not present	1 is yes and 2 is no	1 is absent 2 is present	1 is present 2 is absent	1 is absent and 2 is present	1 is yes and 2 is no	1 is yes 0 is no					1 is yes 2 is no	1 is yes 2 is no	1 is yes 2 is no	1 is yes 2 is no	1 is absent 2 is present	normal 1 abnormal 2
		1 is male 2 is female	1 is white, 2 is other		yes is 1 no is 0				1 is yes 2 is no	yes is 1 no is 2	yes is 1 no is 0		1 is yes 2 is no	1 is yes 2 is no	1 is present 2 is absent		presence of	presence of	presence of						presence of	presence of	presence of	1 is yes 2 is no	1 is yes 2 is no	presence of	presence of	presence of				yes is 1 no is 0
Study Subject ID	age	gender_E1_C1	Ethnicity	STATS GROUPS	Previous encephalitis	ANY positive charlson score	ANY IMMUNOCOM without diabetes	immunocomp with diabetes	Flu like symptoms-History	History - Fever	Fever on examination	History – rash	History – vomiting	History-Seizures	History- Altered consciousness	History-alteration in cognition	confusion/disorientation -3	language-4	memory -1	History-focal weakness	Examination-focal weakness	History-Abnormal movement	Examination -Abnormal movement	History-Hallucinations	visual-1	olfactory -3	auditory -2	History-sensory abnormality	History - alteration personality	agitation -1	lethargy/ increased sleeping-3	psychosis-2	History - alteration personality	Rash-examination	Sensation-Examination	severe_or_worst_ever_headache	Blood test-WCC	Blood test-Na
1	41	2	1	HSV	0	0	0	0	2	1	0	2	1	2	1	1	1	1	1	2	2	1	2	2	0	0	0	1	1	2	1	2	1	1	2	0	6.2	133
2	26	2	1	AUTOIMMUNE	0	0	0	0	2	1	1	2	1	2	1	1	1	1	1	2	1	1	1	1	0	0	1	2	1	1	1	1	1	1	2	1	19.9	142
3	35	2	1	NOT ENCEPH	0	0	0	0	2	2	1	2	2	1	1	1	1	2	1	2	1	2	1	2	0	0	0	2	1	1	2	2	1	1	2	1	21.7	134
4	28	2	1	NOT ENCEPH	0	0	0	0	2	2	0	2	2	1	1	2	2	2	2	2	1	2	1	2	0	0	0	2	1	2	1	2	1	1	1	1	8.7	141
5	72	2	1	NOT ENCEPH	0	1	1	1	2	2	0	2	2	2	1	2	2	2	2	2	1	2	1	2	0	0	0	2	1	2	2	1	1	1	1	0	8.9	141
6	19	2	1	NOT ENCEPH	0	0	0	0	2	1	1	2	2	2	2	2	2	2	2	2	1	2	1	2	0	0	0	2	2	2	2	2	2	1	1	1	15.6	136
8	55	1	0	POSSAUTOIMMUNE	0	1	0	1	2	2	0	2	2	1	1	1	1	2	1	2	1	2	2	2	0	0	0	2	1	1	2	2	1	1	1	1	9.7	134
9	57	1	1	POSSAUTOIMMUNE	0	1	0	0	2	2	0	2	2	2	1	1	1	1	2	2	1	2	1	2	0	0	0	2	1	1	1	2	1	1	1	1	11.2	142
31	38	2	1	NOT ENCEPH	0	1	1	1	2	1	0	1	2	2	1	1	1	1	2	2	1	2	1	2	0	0	0	2	1	1	2	2	1	2	2	1	5.4	144
32	52	1	0	NOT ENCEPH	0	0	1	1	2	1	0	2	1	1	2	2	2	2	2	2	1	2	1	2	0	0	0	2	2	2	2	2	2	1	1	0	7.4	138
33	65	2	1	NOT ENCEPH	0	1	1	1	2	1	1	2	2	1	1	1	2	1	1	1	2	1	2	2	0	0	0	2	2	2	2	2	2	1	1	0	11.9	130
34	66	2	1	NOT ENCEPH	0	0	0	0	2	2	1	2	1	2	2	2	2	2	2	2	1	2	1	2	0	0	0	2	2	2	2	2	2	1	1	0	43.8	140
35	62	1	1	NOT ENCEPH	0	1	0	0	2	2	0	2	2	2	2	2	2	2	2	2	1	2	1	2	0	0	0	2	2	2	2	2	2	1	2	0	12.5	135
45	26	1	1	POSSAUTOIMMUNE	0	0	0	0	1	1	0	2	1	2	1	1	1	1	1	1	1	1	1	2	0	0	0	1	1	1	1	2	1	1	1	1	7.9	138
46	21	1	1	NOT ENCEPH	0	0	0	0	2	2	0	2	2	1	1	1	1	2	2	2	1	1	1	2	0	0	0	2	1	2	2	1	1	1	1	0	5.3	141
47	72	2	1	HSV	0	1	0	0	2	2	1	2	2	1	1	1	1	2	2	2	1	2	1	2	0	0	0	2	2	2	2	2	2	1	1	0	19	122
48	38	2	0	OTHER VIRUS	0	0	1	1	2	2	0	2	1	2	2	1	1	2	2	2	1	2	1	2	0	0	0	2	1	1	2	2	1	1	1	0	5.2	134
49	59	2	1	AUTOIMMUNE	0	1	0	1	2	2	0	2	2	2	2	1	1	2	2	2	1	2	1	2	0	0	0	2	1	1	2	2	1	1	2	0	18.2	139
50	83	2	1	NOT ENCEPH	0	0	0	0	2	1	1	2	2	2	1	1	1	2	1	2	1	2	1	2	0	0	0	2	1	1	1	2	1	2	1	1	8.91	130
51	52	2	1	NOT ENCEPH	0	0	0	0	2	1	0	2	2	2	1	1	1	1	1	2	1	2	1	2	0	0	0	2	1	1	2	2	1	1	1	0	7.25	140
54	50	2	1	POSSAUTOIMMUNE	0	0	0	0	2	1	0	2	1	1	2	1	1	2	2	2	1	2	1	2	0	0	0	2	1	2	1	2	1	1	2	1	6.73	133
55	37	1	0	UNKNOWN ENCEPH	0	0	0	0	2	2	0	2	2	1	2	1	1	2	2	2	1	2	1	1	0	0	1	1	1	1	1	2	1	1	2	0	13.99	141
65	55	2	1	NOT ENCEPH	0	0	0	0	2	2	0	2	1	1	1	1	1	2	1	2	1	2	1	2	0	0	0	2	1	1	2	2	1	1	1	0	17.1	113
66	38	1	0	HSV	0	1	1	1	2	1	1	1	1	2	2	1	1	2	2	2	1	2	1	2	0	0	0	2	2	2	2	2	2	2	2	1	6.5	131
67	42	1	1	NOT ENCEPH	0	1	0	0	2	2	0	2	2	1	2	1	2	2	1	2	1	2	1	2	0	0	0	2	2	2	2	2	2	1	1	0	6	138
68	21	2	1	UNKNOWN ENCEPH	0	0	0	0	2	2	0	2	2	2	1	1	1	1	1	1	2	2	1	2	0	0	0	1	1	1	2	2	1	1	2	1	6.8	142
69	58	1	1	NOT ENCEPH	0	1	1	1	2	2	1	2	2	2	1	1	1	1	1	1	1	1	1	2	0	0	0	2	1	2	2	2	2	1	1	0	7.7	136
70	36	1	1	NOT ENCEPH	0	0	0	0	2	1	1	2	2	2	2	1	1	2	2	2	1	1	1	2	0	0	0	2	2	2	2	2	2	1	1	0	8.9	137
71	68	1	1	HSV	0	0	0	0	2	1	1	2	2	2	2	1	1	1	1	2	1	2	1	2	0	0	0	2	1	2	2	2	1	1	2	0	15.08	135
72	24	2	0	UNKNOWN ENCEPH	0	0	0	0	2	1	0	2	2	2	1	1	1	1	2	2	1	1	1	2	0	0	0	2	2	2	2	2	2	1	1	0	15.8	126
73	75	2	1	NOT ENCEPH	0	0	0	0	2	2	0	2	2	2	1	1	1	2	2	2	1	2	1	2	0	0	0	2	2	2	2	2	2	1	2	0	19.1	145
75	77	2	1	POSSAUTOIMMUNE	0	1	0	0	2	2	0	2	1	1	1	1	2	1	2	1	1	1	1	2	0	0	0	2	2	2	2	2	2	1	1	0	19.5	109
76	74	1	1	HSV	0	0	0	0	2	1	1	2	1	1	1	1	1	1	2	1	2	1	1	1	1	0	0	2	1	2	1	2	1	1	2	0	12.74	137
77	24	2	1	UNKNOWN ENCEPH	0	0	0	0	1	1	0	2	1	2	2	2	2	2	2	2	1	2	1	2	0	0	0	2	1	1	2	2	1	1	2	0	5.5	139
78	22	1	1	NOT ENCEPH	0	0	0	0	2	1	1	2	1	1	2	1	1	2	2	2	1	2	1	1	1	0	1	2	1	1	1	1	1	1	2	0	9.6	142
79	52	1	1	UNKNOWN ENCEPH	0	0	0	0	2	2	0	2	1	2	2	1	1	2	1	2	1	2	1	2	0	0	0	2	1	1	2	2	1	1	1	0	4.65	137
80	52	1	1	NOT ENCEPH	1	0	0	0	1	1	1	2	1	2	1	1	1	2	2	2	1	2	1	2	0	0	0	2	1	2	1	2	1	1	1	1	5.9	135
81	87	2	1	UNKNOWN ENCEPH	0	1	0	0	2	1	0	2	2	2	2	1	1	1	2	2	1	2	1	2	0	0	0	2	1	1	2	2	1	1	1	0	7.3	136
82	34	1	1	AUTOIMMUNE	0	0	0	0	2	2	0	1	1	2	2	1	1	2	2	2	1	1	2	2	0	0	0	1	2	2	2	2	2	2	2	1	8.1	142
83	74	2	1	NOT ENCEPH	0	1	0	1	1	2	0	2	2	1	2	1	1	2	2	2	1	2	1	2	0	0	0	2	1	1	2	2	1	1	1	0	4.9	135
84	57	2	0	UNKNOWN ENCEPH	1	0	0	0	2	2	0	2	1	2	1	1	1	2	1	2	1	2	1	2	0	0	0	2	1	1	2	2	1	1	2	1	5.95	141
85	25	2	1	NOT ENCEPH	0	0	0	0	2	2	0	2	2	2	2	2	2	2	2	2	1	2	1	1	0	0	1	2	1	1	2	2	1	1	1	0	4.3	138
86	58	2	1	OTHER ORGANISM	0	0	0	0	1	1	1	2	2	2	1	1	1	2	2	2	1	2	1	2	0	0	0	2	1	1	2	2	1	1	1	1	23	140
87	62	2	0	NOT ENCEPH	0	1	1	1	2	1	1	2	1	2	1	1	1	1	1	2	1	2	1	2	0	0	0	2	2	2	2	2	2	1	1	1	8.42	142
88	36	1	1	UNKNOWN ENCEPH	0	0	0	0	2	1	1	2	1	2	2	1	1	1	1	2	1	1	1	1	1	0	1	1	2	2	2	2	2	1	1	1	18.25	135
89	75	2	1	HSV	0	1	0	1	2	1	1	1	2	2	2	1	1	2	2	1	2	2	1	2	0	0	0	2	2	2	2	2	2	2	2	0	13.3	144
90	56	1	1	NOT ENCEPH	0	1	0	0	1	1	1	2	2	2	2	1	1	2	2	2	1	2	1	2	0	0	0	2	1	1	2	2	1	1	2	0	3.7	136
91	78	2	1	VZV	0	0	0	0	2	1	1	1	2	1	2	1	1	2	2	2	1	2	1	2	0	0	0	2	2	2	2	2	2	2	1	0	6	133
92	80	2	1	NOT ENCEPH	0	0	0	0	2	2	0	2	2	1	1	2	2	2	2	2	1	2	1	2	0	0	0	2	1	2	1	2	1	1	2	0	7.5	142
93	46	1	1	NOT ENCEPH	0	0	0	0	2	2	0	2	1	1	2	1	2	1	2	2	1	2	1	2	0	0	0	2	2	2	2	2	2	1	1	0	14.5	142
94	31	1	0	UNKNOWN ENCEPH	0	0	0	0	1	1	0	2	1	2	2	1	2	1	2	1	2	2	1	2	0	0	0	2	2	2	2	2	2	1	1	1	25.52	133
95	54	2	1	AUTOIMMUNE	0	0	0	0	2	2	0	2	2	1	1	1	1	1	2	1	1	2	1	1	1	1	1	2	1	1	2	2	1	1	1	0	8.8	139
96	80	2	1	NOT ENCEPH	0	0	0	0	2	2	0	2	2	2	2	1	1	2	2	2	1	2	1	2	0	0	0	2	1	1	2	1	1	1	2	0	5.9	129
97	79	2	0	NOT ENCEPH	0	1	0	1	2	2	1	2	2	2	2	1	1	1	2	1	2	2	1	2	0	0	0	1	1	1	2	2	1	1	2	0	5.3	138
98	65	1	1	NOT ENCEPH	0	1	1	1	1	2	0	2	2	2	2	2	2	2	2	2	1	2	1	2	0	0	0	2	2	2	2	2	2	1	1	0	12.2	135
99	25	1	0	NOT ENCEPH	0	1	1	1	2	2	0	2	2	2	1	1	1	1	1	2	1	2	1	2	0	0	0	2	1	2	1	2	1	1	2	0	5.4	133
100	57	2	1	HSV	0	1	0	0	2	1	2	2	2	2	1	1	2	1	2	2	1	2	1	2	0	0	0	2	1	2	1	2	1	1	1	1	7.8	133
101	51	1	1	NOT ENCEPH	0	1	0	0	2	2	1	2	2	1	2	1	1	2	1	1	1	1	1	2	0	0	0	2	2	2	2	2	2	1	1	0	16.9	137
102	87	2	1	VZV	0	1	0	1	2	1	1	1	1	2	2	1	1	2	2	2	1	2	1	2	0	0	0	2	1	2	1	2	1	2	1	0	5.4	128
103	56	2	1	UNKNOWN ENCEPH	0	0	0	0	2	2	0	2	1	2	2	1	1	2	2	2	1	2	1	2	0	0	0	2	1	1	2	2	1	1	2	1	10.2	140
104	65	2	1	OTHER VIRUS	0	1	1	1	2	2	1	2	2	2	2	1	1	1	1	2	1	2	1	1	1	0	1	2	1	2	2	2	1	1	2	0	4.8	124
105	32	1	1	UNKNOWN ENCEPH	0	0	0	0	2	1	0	2	1	2	2	2	2	2	2	2	1	2	1	2	0	0	0	1	2	2	2	2	2	1	2	1	8.9	136
106	78	1	1	HSV	0	0	0	0	2	1	1	2	1	1	1	1	1	1	1	2	1	2	2	2	0	0	0	2	2	2	2	2	2	1	2	0	8.4	139
107	67	1	1	UNKNOWN ENCEPH	0	0	0	1	2	2	1	2	2	2	2	1	1	1	2	2	1	2	1	1	1	0	0	2	1	2	2	2	1	1	2	0	9.2	133
108	34	1	1	HSV	0	0	0	0	1	2	1	2	2	1	2	1	1	2	2	2	1	2	1	2	0	0	0	2	1	1	2	2	1	1	1	1	16.8	140
110	40	1	1	VZV	0	0	0	0	1	1	0	2	1	2	1	2	2	2	2	2	1	2	1	2	0	0	0	2	1	2	2	2	1	2	1	1	10.1	118
111	54	1	1	NOT ENCEPH	0	0	0	0	2	1	1	2	2	1	2	2	2	2	2	2	1	2	1	2	0	0	0	2	2	2	2	2	2	1	1	0	9.5	138
112	39	2	1	UNKNOWN ENCEPH	0	0	0	0	2	2	0	2	1	2	1	1	1	1	1	2	1	2	1	2	0	0	0	1	2	2	2	2	2	1	2	1	10.8	139
113	57	1	1	NOT ENCEPH	0	1	0	0	2	2	0	2	1	2	2	2	2	2	2	2	1	2	1	2	0	0	0	1	2	2	2	2	2	1	2	0	8.4	141
137	46	1	1	NOT ENCEPH	0	0	0	0	2	1	0	1	1	1	1	2	2	2	2	1	2	2	1	2	0	0	0	1	2	2	2	2	2	2	2	1	4.5	139
138	45	1	1	NOT ENCEPH	0	0	0	0	2	2	0	2	2	2	2	1	1	1	2	2	1	2	1	2	0	0	0	2	1	2	2	2	1	1	2	0	8.6	138
139	89	2	1	UNKNOWN ENCEPH	0	1	0	0	2	2	0	2	2	2	1	1	1	2	2	2	1	2	1	2	0	0	0	2	1	1	2	2	1	1	2	0	11.1	134
140	18	2	1	NOT ENCEPH	0	0	0	0	2	2	0	2	1	1	1	2	2	2	2	2	1	1	1	2	0	0	0	1	2	2	2	2	2	1	1	1	17.3	135
141	63	1	0	UNKNOWN ENCEPH	0	0	0	0	2	1	1	2	1	2	1	1	1	2	1	2	1	2	1	2	0	0	0	2	1	2	1	2	1	1	1	1	8.45	131
142	64	1	1	NOT ENCEPH	0	0	0	0	2	2	0	2	2	1	2	1	2	2	1	2	1	2	1	1	0	1	1	1	2	2	2	2	2	1	2	0	20.1	134
143	22	2	1	AUTOIMMUNE	0	0	0	0	2	1	0	2	1	1	1	2	2	2	2	2	1	2	1	2	0	0	0	2	2	2	2	2	2	1	1	0	6	138
144	45	2	1	NOT ENCEPH	0	1	1	1	2	2	0	2	2	2	2	1	1	2	2	2	1	2	1	2	0	0	0	2	1	1	2	2	1	1	1	1	17.3	135
145	65	1	1	NOT ENCEPH	0	1	0	1	2	2	0	2	2	1	1	1	1	1	1	1	2	1	1	2	0	0	0	2	1	1	2	2	1	1	2	0	8.3	145
146	29	1	1	NOT ENCEPH	0	1	1	1	2	1	1	2	2	2	2	1	1	2	1	2	1	2	1	2	0	0	0	2	1	1	2	2	1	1	1	1	5.9	143
147	73	2	1	AUTOIMMUNE	0	0	0	0	2	2	0	2	2	2	2	1	1	1	1	2	1	1	2	1	1	0	0	2	1	1	2	2	1	1	1	0	10.4	131
148	20	2	1	AUTOIMMUNE	0	0	0	0	2	2	0	2	2	1	1	1	1	2	1	2	1	2	1	2	0	0	0	2	1	2	1	2	1	1	1	0	6.9	139
149	66	1	1	UNKNOWN ENCEPH	0	0	0	0	2	2	0	2	2	2	2	1	1	2	2	2	1	2	1	2	0	0	0	2	1	1	1	2	1	1	2	0	18.7	115
150	60	2	1	POSSAUTOIMMUNE	0	1	0	0	2	2	0	2	1	1	2	1	1	2	2	2	1	2	1	2	0	0	0	2	2	2	2	2	2	1	1	1	9	135
151	69	2	1	NOT ENCEPH	0	0	0	0	2	1	0	2	2	2	2	1	1	2	1	2	1	2	1	2	0	0	0	2	1	2	1	2	1	1	1	1	10.5	136
152	74	2	1	HSV	0	1	0	0	2	1	1	2	2	1	1	1	1	1	1	2	1	1	1	2	0	0	0	2	1	2	1	2	1	1	2	0	11.8	138
153	63	2	1	HSV	0	0	0	0	2	1	1	2	2	1	1	1	1	2	2	2	1	2	1	2	0	0	0	2	2	2	2	2	2	1	2	1	13.7	128
154	80	1	1	UNKNOWN ENCEPH	0	0	0	0	2	1	0	2	2	2	2	1	1	2	1	2	1	2	1	2	0	0	0	2	1	1	2	2	1	1	2	0	9.3	136
155	24	2	1	AUTOIMMUNE	0	0	0	0	1	2	1	2	2	1	1	2	2	2	2	2	1	2	1	2	0	0	0	2	1	2	1	2	1	1	2	0	7.9	148
156	60	2	1	HSV	0	1	0	0	2	1	1	2	2	1	2	1	1	1	2	1	1	1	1	2	0	0	0	2	1	2	1	2	1	1	2	0	16.1	126
157	69	2	1	UNKNOWN ENCEPH	0	0	0	0	2	2	1	2	2	1	1	1	1	2	1	2	1	2	1	1	1	0	0	2	1	1	2	2	1	1	2	0	15	133
158	18	1	0	AUTOIMMUNE	0	0	0	0	2	2	0	2	2	1	2	1	1	1	1	2	1	1	2	2	0	0	0	2	1	1	1	1	1	1	1	0	10.3	137
159	31	2	1	NOT ENCEPH	0	0	0	0	2	2	0	2	2	2	2	2	2	2	2	1	2	2	2	2	0	0	0	1	2	2	2	2	2	1	2	1	6.6	137
161	#VALUE!	1	0	NOT ENCEPH	0	1	0	1	2	2	0	2	2	2	2	1	1	1	1	2	1	1	1	2	0	0	0	2	1	1	2	2	1	1	2	0	11.2	128
163	51	2	1	HSV	0	0	0	0	2	1	1	2	2	1	2	1	1	2	1	1	1	2	1	2	0	0	0	2	1	2	1	2	1	1	2	1	6.5	137
168	74	1	1	UNKNOWN ENCEPH	0	0	0	0	2	1	1	2	2	2	2	1	1	1	2	2	1	1	1	2	0	0	0	2	1	2	1	2	1	1	1	0	4.4	132
169	60	1	1	UNKNOWN ENCEPH	1	0	0	0	1	1	0	2	2	2	1	1	1	1	2	1	2	2	1	1	1	0	0	2	1	1	2	2	1	1	2	0	13.8	114
170	72	1	1	NOT ENCEPH	0	0	0	0	2	1	0	2	2	1	1	1	1	2	2	2	1	2	1	2	0	0	0	2	2	2	2	2	2	1	2	0	13.3	141
171	50	1	1	PROBAUTOIMMUNE	0	0	0	0	1	1	0	2	2	1	1	1	1	2	2	2	2	1	1	2	0	0	0	2	1	2	1	2	1	1	2	0	12.3	138
172	55	2	1	VZV	0	0	0	0	2	1	0	2	2	2	1	1	1	1	2	2	1	2	1	2	0	0	0	1	1	2	1	2	1	1	2	1	8.6	140
173	70	2	1	NOT ENCEPH	0	1	1	1	2	2	0	2	1	2	1	2	2	2	2	2	1	2	1	2	0	0	0	2	2	2	2	2	2	1	2	0	13.4	132
174	25	1	1	HSV	0	0	0	0	2	1	1	2	1	2	2	1	1	2	2	2	1	2	1	2	0	0	0	2	2	2	2	2	2	1	1	1	7.9	133
175	78	2	1	POSSAUTOIMMUNE	0	1	0	0	2	1	1	2	2	2	1	1	1	1	1	1	1	1	2	2	0	0	0	2	1	1	1	2	1	1	1	0	7.2	137
176	76	2	1	HSV	0	1	0	0	2	1	1	2	2	2	1	1	1	1	1	1	2	2	1	2	0	0	0	2	1	1	2	2	1	1	1	0	8	160
177	62	2	1	OTHER ORGANISM	0	0	0	0	1	1	0	2	1	2	1	1	1	1	2	1	1	1	1	2	0	0	0	2	1	1	2	2	1	1	2	0	17.3	132
178	34	1	1	VZV	0	0	0	0	2	2	0	2	1	2	1	1	1	1	2	2	1	2	1	2	0	0	0	2	1	1	1	2	1	1	2	1	6.2	137
179	37	2	1	OTHER VIRUS	0	0	0	0	1	1	0	2	1	2	2	2	2	2	2	2	1	2	1	2	0	0	0	2	2	2	2	2	2	1	2	0	2.9	133
180	74	1	1	OTHER ORGANISM	0	0	0	0	2	1	1	2	2	1	2	1	1	2	1	2	1	2	1	2	0	0	0	2	1	1	2	2	1	1	2	0	23.7	134
184	68	1	1	NOT ENCEPH	0	1	1	1	2	2	0	2	1	2	2	2	1	2	2	2	1	2	1	2	0	0	0	2	2	2	2	2	2	1	2	0	17.1	130
185	78	1	1	UNKNOWN ENCEPH	0	1	0	1	1	1	1	2	2	2	2	2	2	2	2	2	2	2	1	2	0	0	0	2	2	2	2	2	2	1	2	0	8.1	133
186	51	1	0	UNKNOWN ENCEPH	0	1	1	1	2	2	0	2	2	2	2	1	1	1	1	2	1	2	1	2	0	0	0	2	1	1	2	1	1	1	2	0	2.5	145
187	38	2	1	NOT ENCEPH	0	0	0	0	2	2	0	2	2	1	1	1	2	2	1	2	1	2	1	2	0	0	0	2	2	2	2	2	2	1	1	1	7.9	133
188	59	2	1	POSSAUTOIMMUNE	0	0	0	0	2	2	0	2	2	2	2	1	1	1	2	1	2	2	1	2	0	0	0	1	1	2	1	2	1	1	1	1	36	133
189	54	2	1	NOT ENCEPH	0	1	0	1	2	2	0	2	2	2	2	1	1	2	2	2	1	2	1	1	0	1	0	1	1	1	2	2	1	1	2	1	7.8	143
190	50	2	1	HSV	1	0	0	0	2	2	0	2	2	2	2	1	1	1	1	1	2	2	1	2	0	0	0	2	1	2	2	2	1	1	1	1	5.7	139
191	47	1	1	HSV	0	1	0	1	2	1	1	2	1	2	2	1	1	2	1	1	1	2	1	2	0	0	0	2	2	2	2	2	2	1	1	1	13.3	131
192	33	2	1	HSV	0	0	0	0	2	2	0	2	1	2	1	1	2	1	1	2	2	2	1	2	0	0	0	2	2	2	2	2	2	1	2	1	6.7	139
193	29	1	1	OTHER VIRUS	0	0	0	0	2	1	1	2	1	2	1	1	1	1	1	2	1	2	1	2	0	0	0	2	2	2	2	2	2	1	1	1	7.3	140
194	75	2	1	HSV	0	0	0	0	2	2	0	2	1	1	2	1	1	2	2	1	2	2	1	2	0	0	0	2	1	2	1	2	1	1	2	0	16	69
195	69	2	1	HSV	0	0	0	0	2	2	1	2	1	1	1	1	1	2	2	2	1	2	1	2	0	0	0	2	1	2	1	2	1	1	2	0	7.2	132
196	87	1	1	VZV	0	1	0	0	2	2	0	2	2	2	2	2	2	2	2	2	2	2	1	2	0	0	0	2	1	2	1	2	1	1	2	0	8.9	130
197	67	1	1	NOT ENCEPH	0	1	0	1	2	1	1	2	2	2	2	1	1	2	1	2	1	2	1	2	0	0	0	2	2	2	2	2	2	1	1	0	12.9	138
198	55	2	1	AUTOIMMUNE	0	0	1	1	1	2	0	2	2	2	1	1	1	1	1	1	2	1	2	1	0	0	1	1	1	1	1	2	1	1	2	0	8.3	142
199	66	2	1	UNKNOWN ENCEPH	0	0	0	0	1	1	1	2	1	2	1	1	1	1	1	2	1	2	1	2	0	0	0	2	1	2	1	2	1	1	2	1	38.8	141
200	68	2	1	NOT ENCEPH	0	1	1	1	2	2	1	2	1	2	1	1	1	2	2	1	1	2	1	2	0	0	0	2	1	1	2	2	1	1	2	0	10.8	139
201	26	2	1	AUTOIMMUNE	0	0	0	0	2	2	0	2	2	1	2	1	1	2	2	2	1	2	1	2	0	0	0	2	1	1	2	2	1	1	1	0	7.1	142
202	69	1	1	NOT ENCEPH	0	0	0	0	2	2	0	2	2	1	2	1	1	1	2	2	1	2	1	1	0	0	0	2	1	1	2	2	1	1	2	0	11.6	120
203	58	1	1	POSSAUTOIMMUNE	0	0	0	0	2	1	1	2	1	2	2	1	1	2	1	2	1	1	1	2	0	0	0	2	1	1	2	2	1	1	2	0	25.4	136
204	66	1	1	HSV	0	0	0	0	1	1	1	2	1	1	2	1	2	2	1	1	2	2	1	2	0	0	0	2	1	2	1	2	1	1	2	0	8.8	134
205	66	1	1	NOT ENCEPH	0	0	0	0	2	2	0	2	2	2	2	1	1	2	1	1	2	2	1	1	1	0	0	2	1	2	2	2	1	1	1	0	6.6	141
206	65	1	1	UNKNOWN ENCEPH	0	1	0	0	2	2	0	2	2	1	2	1	2	1	2	2	1	2	1	2	0	0	0	2	1	1	1	2	1	1	2	1	10.3	139
207	46	1	1	AUTOIMMUNE	0	1	0	0	2	2	0	2	2	2	2	1	2	1	2	2	1	1	1	2	0	0	0	1	1	2	1	2	1	1	1	1	8.1	139
208	39	2	1	UNKNOWN ENCEPH	0	0	0	0	2	2	0	1	2	2	2	1	1	1	2	2	1	2	1	2	0	0	0	1	1	1	2	2	1	2	1	0	7.4	139
209	17	2	1	AUTOIMMUNE	1	0	0	0	2	2	0	2	2	1	1	2	2	2	2	2	1	2	2	2	0	0	0	2	1	2	1	2	1	1	1	0	5.8	136
210	19	1	1	UNKNOWN ENCEPH	0	0	0	0	2	2	0	2	2	1	2	2	2	2	2	2	1	2	1	2	0	0	0	2	1	2	1	2	1	1	2	0	6	141
211	27	1	1	UNKNOWN ENCEPH	1	0	0	0	2	2	0	2	1	2	1	1	1	1	1	2	2	2	1	2	0	0	0	1	1	1	2	2	1	1	1	1	7.24	141
212	23	1	0	AUTOIMMUNE	0	0	0	0	2	1	1	2	2	2	2	1	2	1	2	2	1	2	1	2	0	0	0	2	1	1	1	2	1	2	2	0	13.5	142
213	89	1	1	UNKNOWN ENCEPH	0	1	0	0	1	1	1	2	2	2	2	1	1	2	2	2	1	2	1	2	0	0	0	2	2	2	2	2	2	1	2	0	10.5	138
214	52	2	1	HSV	0	0	0	0	2	1	1	2	1	2	2	1	1	1	2	2	1	2	1	2	0	0	0	2	1	1	2	2	1	1	2	0	9.6	130
215	70	2	1	HSV	0	0	0	0	2	2	0	2	1	1	1	1	1	2	2	2	1	2	1	2	0	0	0	2	1	2	1	2	1	1	2	0	10.2	113
216	74	1	1	UNKNOWN ENCEPH	1	1	0	0	2	2	0	2	2	1	1	1	1	1	2	1	2	2	1	2	0	0	0	2	1	1	2	2	1	1	1	0	20.7	138
217	36	2	1	UNKNOWN ENCEPH	0	0	0	0	2	1	0	2	2	2	2	1	1	2	2	2	1	2	1	2	0	0	0	2	1	2	2	1	1	1	2	1	12.01	137
218	35	1	1	POSSAUTOIMMUNE	1	0	0	0	2	2	0	2	2	2	2	1	1	1	1	1	1	1	1	2	0	0	0	2	1	1	2	1	1	1	2	0	8.9	135
219	69	1	1	OTHER ORGANISM	0	0	0	0	2	2	0	2	2	1	1	1	1	2	2	1	1	2	1	2	0	0	0	2	2	2	2	2	2	1	1	0	11.2	139
220	63	2	1	AUTOIMMUNE	0	0	0	0	2	2	0	2	1	1	1	1	1	2	2	2	1	2	1	2	0	0	0	2	2	2	2	2	2	1	2	0	13.8	137
221	56	2	1	AUTOIMMUNE	1	0	0	0	2	2	0	2	1	1	1	1	1	2	1	2	1	2	1	2	0	0	0	2	1	2	1	2	1	1	1	0	15.4	139
222	73	1	1	NOT ENCEPH	0	1	0	0	2	1	0	2	2	2	2	1	1	1	2	2	1	2	1	2	0	0	0	2	2	2	2	2	2	1	1	0	8.6	131
223	82	1	1	OTHER ORGANISM	0	1	0	0	2	1	0	2	2	2	1	2	2	2	2	2	1	2	1	2	0	0	0	2	2	1	2	2	1	1	2	1	15.3	137
224	62	1	1	OTHER ORGANISM	0	1	0	1	1	1	1	2	1	2	1	1	1	1	1	2	1	2	1	2	0	0	0	2	1	1	2	2	1	2	2	1	14.1	138
225	61	1	0	NOT ENCEPH	0	1	0	0	2	2	0	2	1	2	1	1	1	2	2	2	1	2	1	2	0	0	0	2	2	2	2	2	2	1	2	0	8.4	144
226	87	2	1	NOT ENCEPH	0	0	0	0	2	2	0	2	2	2	2	1	1	2	2	2	1	2	1	2	0	0	0	2	2	2	2	2	2	1	2	0	2	129
227	28	1	1	UNKNOWN ENCEPH	0	0	0	0	1	1	0	1	1	2	2	2	2	2	2	1	1	1	1	2	0	0	0	2	1	2	2	2	1	1	2	1	22.2	130
228	90	1	1	UNKNOWN ENCEPH	0	1	0	1	2	2	0	2	2	2	2	1	1	1	2	2	1	2	1	2	0	0	0	2	2	2	2	2	2	1	2	0	8.9	140
229	57	2	1	HSV	1	1	0	1	2	1	1	2	2	2	1	1	1	2	1	2	1	2	1	2	0	0	0	2	1	2	1	2	1	1	2	0	6.4	136
230	60	2	1	NOT ENCEPH	0	0	0	0	2	1	0	2	2	2	2	1	2	2	1	2	1	2	1	2	0	0	0	2	2	2	2	2	2	1	2	0	8.5	139
231	60	1	1	NOT ENCEPH	0	0	0	0	2	2	0	2	2	2	2	1	1	2	1	2	1	2	1	1	1	0	1	2	1	2	2	1	1	1	2	0	14.2	136
232	36	2	1	HSV	0	1	0	1	2	2	0	2	2	2	2	2	2	2	2	2	1	2	1	2	0	0	0	2	2	2	2	2	2	1	2	1	10.5	128
233	54	2	1	NOT ENCEPH	0	1	0	1	1	1	0	2	2	1	1	1	1	2	1	2	1	2	2	2	0	0	0	1	1	1	2	2	1	1	2	1	10.1
234	47	2	1	NOT ENCEPH	0	0	0	0	2	1	0	2	2	1	1	2	2	2	2	2	1	2	1	2	0	0	0	2	2	2	2	2	2	1	2	0	20.4	136
235	56	2	1	NOT ENCEPH	0	1	0	0	1	1	0	2	2	2	1	1	1	1	1	2	1	1	1	1	1	1	1	1	1	1	1	1	1	1	2	0	10.63	143
236	77	1	1	UNKNOWN ENCEPH	0	0	0	0	1	2	1	2	2	2	1	1	1	1	1	1	1	2	1	2	0	0	0	1	1	1	1	2	1	1	1	0	7.6	140
237	70	2	1	POSSAUTOIMMUNE	0	0	0	0	2	2	1	2	2	1	2	1	1	1	2	1	2	2	1	2	0	0	0	2	1	2	2	2	1	1	2	0	5.6	134
238	37	1	1	UNKNOWN ENCEPH	0	0	0	0	2	1	0	2	1	2	2	1	1	1	1	2	1	2	1	2	0	0	0	1	1	2	2	2	1	1	2	1	8.4	141
239	51	1	1	VZV	0	0	0	0	2	2	0	1	1	2	1	1	1	1	1	1	1	2	1	1	1	0	1	1	1	1	1	1	1	2	2	1	6.8	142
240	25	1	1	OTHER VIRUS	0	1	1	1	2	2	0	2	2	2	1	1	1	1	2	1	2	1	2	2	0	0	0	2	1	1	1	2	1	1	1	0	2.2	140
241	29	1	1	AUTOIMMUNE	0	0	0	0	2	2	0	1	1	2	1	1	1	1	1	2	1	2	1	2	0	0	0	2	1	1	2	1	1	2	2	0	7	139
242	63	1	1	HSV	0	0	0	0	2	1	1	2	2	2	2	1	1	1	1	2	1	1	2	2	0	0	0	2	1	1	2	2	1	1	1	1	14.8	128
243	41	1	1	NOT ENCEPH	0	0	0	0	2	1	1	1	2	2	2	1	1	2	2	2	1	2	1	2	0	0	0	2	2	2	2	2	2	2	2	0	12.4	133
244	50	2	1	OTHER VIRUS	0	1	1	1	2	2	0	2	2	2	2	2	2	2	2	2	1	2	1	2	0	0	0	1	1	2	1	2	1	1	1	0	13.3	145
245	49	2	1	HSV	0	0	0	0	2	1	1	1	2	2	2	1	1	2	2	2	1	1	1	1	1	0	0	2	1	1	2	2	1	2	2	0	15.5	60
246	50	2	1	HSV	0	0	0	0	2	2	1	2	2	1	2	1	1	2	1	2	2	2	1	2	0	0	0	2	1	2	2	2	1	1	1	0	12.7	131
247	75	2	1	AUTOIMMUNE	0	0	0	0	2	2	0	2	2	2	2	1	2	2	1	2	1	2	2	2	0	0	0	2	1	2	2	2	2	1	2	0	5	125
248	67	1	1	HSV	0	0	0	0	1	1	1	2	2	1	2	2	2	2	2	2	1	2	1	2	0	0	0	2	2	2	2	2	2	1	1	0	9.6	134
249	39	1	1	HSV	0	0	0	0	2	1	1	2	2	1	1	1	1	1	2	2	1	2	1	2	0	0	0	2	2	2	2	2	2	1	2	0	19.3	147
250	29	1	1	OTHER VIRUS	0	0	1	1	2	2	0	2	2	2	2	1	0	1	0	1	2	1	2	2	0	0	0	2	2	2	2	2	2	1	1	0	4.6	138
251	29	1	1	NOT ENCEPH	0	0	0	0	2	2	1	2	2	1	1	1	1	2	1	2	1	2	1	2	0	0	0	2	1	1	2	1	1	1	2	0	12	148
252	33	2	1	NOT ENCEPH	0	0	0	0	1	1	1	2	1	2	1	1	1	1	2	1	1	2	1	2	0	0	0	2	1	2	1	2	1	1	2	0	14.9	139
253	74	1	1	AUTOIMMUNE	0	1	0	0	2	1	0	2	2	2	1	1	1	1	1	1	2	1	2	2	0	0	0	2	1	1	1	2	1	1	2	0	9.1	142
254	33	1	1	NOT ENCEPH	0	0	0	0	2	2	0	2	2	2	1	1	1	2	2	2	1	2	1	2	0	0	0	1	1	2	1	2	1	1	2	0	8.6
255	45	1	1	NOT ENCEPH	0	0	0	0	2	1	0	2	1	2	2	1	1	2	2	2	1	2	1	2	0	0	0	2	2	2	2	2	2	1	2	0	4.8	134
256	33	1	1	OTHER VIRUS	1	0	1	1	2	1	0	2	1	1	1	1	2	1	2	2	2	2	1	2	0	0	0	1	1	2	2	2	1	1	1	1	6.8	138
257	23	1	1	UNKNOWN ENCEPH	0	0	0	0	1	1	1	1	2	1	1	1	2	1	1	2	1	2	2	2	0	0	0	2	2	2	2	2	2	2	2	1	8	144
258	50	2	1	OTHER VIRUS	0	1	1	1	2	1	0	2	2	2	2	1	1	1	2	2	1	2	1	2	0	0	0	1	1	1	2	2	1	2	1	0	4.9	132
259	35	2	1	HSV	0	1	0	0	1	1	1	1	1	1	1	1	1	1	2	2	1	2	1	1	0	0	1	2	1	1	1	1	1	2	2	1	6.9	128
260	36	1	0	VZV	0	0	0	0	2	1	1	1	2	2	2	2	2	2	2	2	1	2	1	2	0	0	0	2	2	2	2	2	2	2	2	0	10.5	133
261	18	1	0	UNKNOWN ENCEPH	0	0	0	0	2	2	0	2	2	2	2	1	1	1	2	2	1	2	1	1	1	0	1	1	1	1	1	2	1	1	1	0	7.4	142
262	69	1	1	UNKNOWN ENCEPH	0	1	0	1	2	1	1	2	2	1	1	1	1	1	1	2	1	2	1	2	0	0	0	1	1	1	1	2	1	1	2	0	12.5	142
263	29	2	1	NOT ENCEPH	0	0	0	0	2	2	0	2	2	1	1	1	1	2	1	2	1	2	1	2	0	0	0	2	2	2	2	2	2	1	2	0	12.4	140
264	53	2	1	VZV	0	1	0	0	2	2	0	1	2	2	2	1	1	2	2	2	1	1	1	1	1	0	0	2	2	2	2	2	2	2	2	0	5.3	141
265	27	1	1	NOT ENCEPH	0	1	0	0	2	2	0	2	2	2	2	1	1	2	2	2	1	2	1	2	0	0	0	2	1	1	2	2	1	1	2	1	13.9	140
266	59	1	1	UNKNOWN ENCEPH	0	0	0	0	2	1	1	2	1	2	2	1	1	2	1	1	2	2	1	2	0	0	0	2	1	2	2	2	1	1	2	1	7.6	132
269	47	1	1	OTHER VIRUS	0	0	1	1	2	1	1	2	2	1	2	2	2	2	2	2	1	2	1	2	0	0	0	2	2	2	2	2	2	1	2	0	12.1	136
270	43	1	0	UNKNOWN ENCEPH	0	0	0	0	2	1	1	2	2	2	1	1	1	2	2	2	1	2	1	2	0	0	0	1	1	1	2	2	1	2	2	0	6.4	138
271	38	1	0	POSSAUTOIMMUNE	0	0	0	0	1	1	0	1	1	1	1	1	1	2	2	2	1	1	1	1	0	0	1	2	1	1	2	2	1	2	2	0	16.5	134
272	52	1	1	HSV	0	0	0	0	2	1	1	2	2	1	1	1	1	1	1	1	2	2	1	1	0	0	0	2	1	1	2	2	1	1	2	0	10.3	127
273	61	1	1	UNKNOWN ENCEPH	0	0	0	0	2	1	1	2	2	2	2	1	1	1	1	2	1	2	1	2	0	0	0	2	1	2	2	2	1	1	1	1	8	137
274	39	2	1	UNKNOWN ENCEPH	0	1	0	0	2	2	0	2	1	2	2	1	2	1	2	2	2	2	1	2	0	0	0	2	2	2	2	2	2	1	2	0	5.2	139
275	81	2	1	HSV	0	0	0	0	2	1	1	2	2	2	1	1	1	2	2	1	1	2	1	2	0	0	0	2	1	2	1	2	1	1	2	0	14.5	128
276	50	1	1	UNKNOWN ENCEPH	0	0	0	0	2	1	1	2	2	2	2	1	1	1	1	2	1	2	1	2	0	0	0	2	1	1	2	2	1	1	2	0	15.7	144
277	16	1	1	UNKNOWN ENCEPH	0	0	0	0	2	2	0	1	1	2	1	1	1	2	2	2	1	2	1	2	0	0	0	2	1	1	2	2	1	2	1	0	9.3	144
279	36	1	0	NOT ENCEPH	0	0	0	0	2	1	0	2	2	1	2	1	1	2	1	2	1	2	1	2	0	0	0	2	1	2	1	2	1	1	1	0	6.8	131
281	21	2	1	NOT ENCEPH	0	0	0	0	2	2	0	2	2	2	2	2	2	2	2	1	2	2	1	2	0	0	0	1	2	2	2	2	2	1	1	1	6.2	140
282	52	1	1	HSV	0	0	0	0	2	1	1	2	1	2	1	1	1	2	1	2	2	1	1	2	0	0	0	2	1	2	1	2	1	1	1	0	16.3	132
283	65	2	1	HSV	0	0	0	0	2	2	0	2	2	2	2	1	1	2	1	2	1	2	1	1	0	1	0	1	1	2	1	2	1	1	2	1	6.95	139
284	52	1	1	NOT ENCEPH	0	0	0	0	2	1	0	2	2	2	1	1	1	1	2	2	1	2	1	2	0	0	0	2	1	1	1	2	1	1	2	1	15.8	146
285	26	1	1	UNKNOWN ENCEPH	0	1	1	1	2	2	0	2	1	1	2	1	1	2	2	2	1	2	1	2	0	0	0	2	2	2	2	2	2	1	1	1	29.3	139
286	77	1	UNK	HSV	0	0	0	0	2	1	1	2	2	2	1	2	2	2	2	1	2	2	1	2	0	0	0	2	1	2	1	2	1	1	1	1	7.8	135
287	29	2	0	NOT ENCEPH	0	0	0	0	2	1	0	1	1	2	2	2	2	2	2	2	1	1	1	2	0	0	0	1	2	2	2	2	2	2	2	0	17.7	141
288	41	2	1	UNKNOWN ENCEPH	0	0	0	0	2	2	0	2	2	1	2	1	1	2	2	1	1	1	1	2	0	0	0	2	2	2	2	2	2	1	2	0	17.7	143
289	60	1	1	NOT ENCEPH	0	0	0	0	2	UNK	0	2	2	2	2	1	1	2	2	2	1	2	1	2	0	0	0	2	1	1	2	2	1	1	2	0	12.7	145
290	27	1	1	UNKNOWN ENCEPH	0	1	1	1	2	2	0	2	2	2	2	1	2	1	2	1	2	2	1	2	0	0	0	1	2	2	2	2	2	1	1	0	8.7	141
291	28	2	1	NOT ENCEPH	0	0	0	0	2	2	1	2	2	2	1	1	1	2	1	2	1	2	1	2	0	0	0	2	1	1	2	2	1	1	2	0	5	146
292	62	2	0	UNKNOWN ENCEPH	0	1	1	1	1	1	0	2	2	2	2	1	1	1	1	2	1	2	1	2	0	0	0	2	1	1	2	2	1	1	2	0	1.83	135
293	42	1	1	NOT ENCEPH	0	0	1	1	2	2	1	2	2	1	1	2	2	2	2	2	1	2	1	2	0	0	0	2	2	2	2	2	2	2	1	0	6.2	133
294	58	2	1	HSV	0	0	0	0	1	1	0	2	2	2	1	2	2	2	2	1	2	2	1	2	0	0	0	1	2	2	2	2	2	1	1	0	6.8	128
295	52	1	1	NOT ENCEPH	0	1	1	1	2	2	0	2	1	2	2	2	2	2	2	1	2	2	2	2	0	0	0	2	1	2	1	2	1	1	2	0	7.8	139
297	68	1	1	NOT ENCEPH	0	1	0	1	2	1	1	2	2	2	2	1	1	2	2	2	1	2	1	2	0	0	0	2	1	2	1	2	1	1	2	0	5.5	134
298	43	2	1	UNKNOWN ENCEPH	0	0	0	0	2	1	1	2	2	2	2	1	1	1	2	2	1	2	1	2	0	0	0	2	1	2	1	2	1	1	1	0	8.1	141
299	63	2	1	UNKNOWN ENCEPH	0	0	1	1	2	2	0	1	2	2	2	2	2	2	2	2	1	2	1	2	0	0	0	2	2	2	2	2	2	2	2	0	10.3	134
300	32	2	1	AUTOIMMUNE	1	0	0	0	2	2	0	2	2	1	1	1	1	2	2	2	1	1	2	2	0	0	0	2	1	1	2	2	1	1	1	0	5.7	136
301	82	1	1	VZV	0	1	0	0	2	2	0	1	2	2	2	1	1	2	1	2	1	2	1	2	0	0	0	1	1	2	2	2	1	2	1	0	7.9	131
302	59	2	1	POSSAUTOIMMUNE	0	0	0	0	1	1	1	2	2	2	2	1	2	1	2	2	2	1	1	2	0	0	0	1	2	2	2	2	2	1	2	1	8.9	140
303	62	1	1	HSV	0	1	0	0	2	2	1	2	2	2	1	1	1	2	2	2	1	2	1	2	0	0	0	2	1	2	1	2	1	1	2	0	10.7	142
304	57	2	1	HSV	0	0	0	0	2	2	1	2	1	2	2	1	1	2	2	2	1	1	1	2	0	0	0	2	1	2	1	2	1	1	1	0	11.1	131
305	76	2	1	UNKNOWN ENCEPH	0	1	0	0	2	2	0	2	1	2	1	1	1	1	2	2	1	2	1	2	0	0	0	2	1	2	1	2	1	1	2	0	11.3	106
306	75	2	1	HSV	0	1	0	0	2	1	1	2	2	1	2	1	1	1	1	1	2	1	1	2	0	0	0	1	1	2	1	2	1	1	2	0	6	134
307	54	1	1	HSV	0	0	0	0	2	1	0	2	2	1	2	1	2	2	1	2	1	2	1	2	0	0	0	2	2	2	2	2	2	1	1	1	12.1	135
308	22	2	1	AUTOIMMUNE	0	0	0	0	1	1	1	1	2	1	2	1	1	1	2	2	1	2	2	1	1	1	1	1	1	1	1	1	1	2	2	0	5.7	142
309	87	2	1	HSV	0	0	0	0	1	1	1	2	2	2	1	1	1	1	1	2	1	2	1	2	0	0	0	2	1	1	1	2	1	1	1	0	9.2	132
310	22	2	1	UNKNOWN ENCEPH	1	0	0	0	2	1	1	2	2	1	2	1	1	1	1	2	2	2	1	2	0	0	0	2	1	2	1	2	1	1	1	1	10.7	138
311	56	1	1	UNKNOWN ENCEPH	0	1	1	1	2	1	1	2	2	1	1	1	1	2	2	2	1	2	1	2	0	0	0	2	2	2	2	2	2	1	2	0	7.4	135
312	69	2	1	POSSAUTOIMMUNE	0	1	0	0	2	2	0	2	2	2	2	1	1	1	1	2	1	2	1	2	0	0	0	2	1	1	2	2	1	1	2	0	7.5	132
313	59	1	1	HSV	0	1	0	1	2	1	1	2	2	2	2	1	1	1	2	2	1	2	1	2	0	0	0	2	2	2	2	2	2	1	2	0	8.1	134
314	71	2	1	NOT ENCEPH	0	1	1	1	2	1	0	2	1	2	2	2	2	2	2	2	1	2	1	1	1	0	0	2	1	1	2	1	1	1	1	0	11.5	136
315	34	1	1	UNKNOWN ENCEPH	0	0	0	0	2	2	0	2	2	2	2	1	1	2	2	2	2	1	2	2	0	0	0	2	1	1	2	2	1	1	2	1	5.8	139
316	37	1	0	POSSAUTOIMMUNE	0	0	0	0	2	2	0	2	1	1	1	1	1	2	2	2	1	2	1	2	0	0	0	2	1	1	2	2	1	1	2	0	9.67	138
317	22	1	0	UNKNOWN ENCEPH	0	0	0	0	1	1	1	1	1	1	1	2	2	2	2	2	1	2	1	2	0	0	0	2	1	2	1	2	1	2	2	0	16.9	142
318	50	2	1	HSV	0	0	0	0	2	1	0	2	1	1	1	1	1	2	1	2	1	1	2	2	0	0	0	2	1	1	2	2	1	1	2	1	11.6	129
319	62	2	1	HSV	0	0	1	1	2	1	1	UNK	1	2	2	1	1	1	2	2	2	2	1	2	0	0	0	2	2	2	1	2	2	1	2	0	9.1	133
320	42	1	1	AUTOIMMUNE	0	0	0	0	2	2	0	2	2	2	1	1	1	1	1	1	1	2	1	2	0	0	0	1	1	1	1	2	1	2	2	0	7.5	140
321	22	2	1	AUTOIMMUNE	1	0	0	0	2	1	0	2	2	1	2	1	2	1	2	1	1	2	1	2	0	0	0	2	1	2	2	2	1	1	1	0	3.2	46
322	56	1	0	OTHER VIRUS	0	0	1	1	2	2	0	2	2	1	1	1	1	2	1	2	1	1	1	2	0	0	0	2	1	2	2	2	1	1	2	0	9.5	153
323	21	2	0	POSSAUTOIMMUNE	0	0	0	0	1	2	0	2	1	2	1	1	1	2	2	2	1	2	1	2	0	0	0	2	1	2	1	2	1	1	1	1	5.3	138
324	27	1	1	OTHER ORGANISM	0	1	1	1	1	1	1	2	1	2	1	1	1	1	2	1	2	2	1	2	0	0	0	2	1	2	1	2	1	1	2	1	12.7	147
325	52	1	1	UNKNOWN ENCEPH	0	1	1	1	1	1	1	1	2	2	1	2	2	2	2	2	1	1	1	2	0	0	0	2	1	1	1	1	1	1	2	1	9	140
326	47	1	1	NOT ENCEPH	0	1	0	0	2	2	0	2	1	2	1	1	1	1	1	2	1	2	1	1	1	0	0	2	1	2	1	2	1	1	2	0	4.4	140
327	52	2	1	NOT ENCEPH	1	0	1	1	2	1	0	2	2	2	2	1	1	1	1	2	1	2	1	2	0	0	0	2	1	1	2	2	1	1	2	0	8.5	139
328	58	1	1	NOT ENCEPH	0	0	0	0	2	2	1	2	2	1	1	1	1	1	2	2	1	2	1	2	0	0	0	2	2	2	2	2	2	1	2	0	9.9	135
329	58	1	1	NOT ENCEPH	0	1	0	1	2	2	0	2	1	2	1	1	1	2	2	2	1	2	1	2	0	0	0	2	1	1	2	2	1	1	1	0	18.3	150
330	34	1	0	OTHER ORGANISM	0	1	1	1	2	1	0	2	2	1	2	1	1	2	2	2	1	1	1	2	0	0	0	2	2	2	2	2	2	1	2	0	4.8	129
331	35	1	1	NOT ENCEPH	0	0	0	0	2	2	1	2	2	1	1	2	2	2	2	2	1	2	1	2	0	0	0	2	1	2	2	2	1	1	2	0	17.1	142
332	45	2	1	OTHER VIRUS	0	1	0	1	1	1	1	2	2	2	2	1	1	1	1	2	2	2	1	2	0	0	0	2	1	2	1	2	1	1	2	0	12.3	134
333	77	2	1	HSV	0	1	0	0	2	1	1	2	2	2	1	1	1	1	1	1	1	2	1	2	0	0	0	2	1	1	2	2	1	1	2	0	18.8	135
334	73	2	1	HSV	0	0	0	0	2	1	1	2	UNK	2	2	1	1	2	1	2	1	2	1	2	0	0	0	2	2	2	2	2	2	1	2	0	7.3	135
335	32	2	1	NOT ENCEPH	0	0	0	0	2	1	0	2	2	2	2	2	2	2	2	2	1	1	1	2	0	0	0	2	2	2	2	2	2	1	2	0	6.1	139
336	67	1	1	AUTOIMMUNE	1	0	0	0	2	2	0	2	2	1	2	1	2	2	1	2	1	2	1	2	0	0	0	2	1	2	2	2	1	1	1	0	6.9	139
337	65	1	1	NOT ENCEPH	0	1	1	1	2	1	1	2	2	2	1	1	1	2	2	2	1	2	1	2	0	0	0	2	1	1	1	2	1	1	2	0	4.3	128
338	68	2	1	UNKNOWN ENCEPH	0	0	0	0	2	1	1	2	1	2	2	1	1	2	1	2	1	2	1	2	0	0	0	2	1	1	2	2	1	1	2	0	17.9	136
339	64	1	1	UNKNOWN ENCEPH	0	0	0	0	2	1	0	2	2	1	1	1	1	2	2	2	2	2	1	2	0	0	0	2	1	1	1	2	1	1	2	0	8.5	141
340	63	2	1	AUTOIMMUNE	0	0	0	0	2	1	1	2	2	1	1	1	1	2	2	1	1	1	1	2	0	0	0	2	2	2	2	2	2	1	2	0	19.6	140
341	74	2	1	HSV	0	0	0	0	1	2	1	2	2	2	1	1	1	1	2	1	2	2	1	1	0	0	0	1	2	2	2	2	2	1	2	0	12	129
342	53	2	1	POSSAUTOIMMUNE	1	1	0	0	2	2	0	2	2	2	1	1	1	1	1	2	1	1	1	2	0	0	0	1	1	1	1	2	1	1	1	0	17.9	143
343	69	2	1	HSV	0	0	0	0	2	2	1	2	1	1	2	1	2	1	2	1	2	1	2	2	0	0	0	2	2	2	2	2	2	1	2	0	14.6	136
344	54	1	1	UNKNOWN ENCEPH	0	0	0	0	1	1	0	2	2	1	2	1	1	1	1	1	2	1	2	1	1	0	0	1	1	1	1	2	1	1	1	0	12.2	142
345	31	1	1	NOT ENCEPH	0	0	0	0	1	2	0	1	2	1	1	1	1	1	2	1	2	2	1	2	0	0	0	2	2	2	2	2	2	2	1	0	8.9	142
346	68	1	1	VZV	0	1	0	1	1	1	0	1	2	2	1	1	1	1	1	1	2	2	1	2	0	0	0	2	1	1	2	2	1	2	1	0	7.9	139
347	71	1	1	OTHER ORGANISM	0	1	0	0	2	1	1	2	2	2	1	2	2	2	2	1	2	1	1	2	0	0	0	2	2	2	2	2	2	1	2	0	22.8	137
348	54	2	1	UNKNOWN ENCEPH	0	0	0	0	2	1	1	2	2	2	1	1	1	1	1	2	1	2	1	2	0	0	0	2	1	2	1	2	1	2	1	1	3.4	132
349	47	1	1	HSV	0	0	0	0	2	2	1	2	1	1	1	1	1	2	2	2	1	2	1	2	0	0	0	2	1	2	1	2	1	1	1	1	3.4	131
350	59	2	1	AUTOIMMUNE	0	1	0	0	2	1	1	2	2	1	1	1	1	1	2	2	1	2	1	2	0	0	0	2	2	2	2	2	2	1	2	0	12.2	133
351	18	2	1	NOT ENCEPH	0	1	0	1	2	2	1	2	1	2	2	1	1	2	2	1	1	1	1	2	0	0	0	2	1	1	2	2	1	1	1	0	7.1	134
352	62	2	1	POSSAUTOIMMUNE	0	0	0	0	1	1	0	2	1	1	1	1	1	2	1	1	1	1	2	2	0	0	0	2	1	1	2	2	1	1	2	0	11.6	134
353	27	2	1	NOT ENCEPH	0	0	0	0	2	1	1	2	1	2	2	2	2	2	2	1	2	2	1	2	0	0	0	1	2	2	2	2	2	1	1	1	8	136
354	33	2	1	NOT ENCEPH	0	0	0	0	2	2	1	2	1	1	2	2	2	2	2	2	1	2	2	2	0	0	0	2	2	2	2	2	2	1	2	0	15.3	136
355	19	2	1	AUTOIMMUNE	0	1	0	1	2	1	1	2	2	2	1	1	1	1	1	2	1	2	1	2	0	0	0	2	1	1	2	2	1	1	2	0	13.3	139
356	51	1	1	NOT ENCEPH	0	0	1	1	2	2	1	2	1	1	2	2	2	2	2	2	1	2	1	2	0	0	0	2	2	2	2	2	2	1	1	0	8.4	134
357	30	2	1	AUTOIMMUNE	0	0	0	0	2	2	0	2	2	1	2	1	2	2	1	2	1	1	2	2	0	0	0	1	1	2	1	2	1	1	1	0	6.3	141
358	38	1	1	NOT ENCEPH	0	0	0	0	2	2	0	2	1	2	2	2	2	2	2	2	1	2	1	2	0	0	0	2	2	2	2	2	2	1	1	1	15	141
359	20	2	1	POSSAUTOIMMUNE	0	0	0	0	2	2	1	2	1	2	1	1	1	2	2	2	1	2	1	1	0	1	0	2	2	2	2	2	2	1	1	0	5.5	139
360	54	1	1	AUTOIMMUNE	0	0	0	0	2	2	0	2	2	1	2	1	1	2	1	2	1	1	2	1	1	0	0	1	1	1	2	1	1	1	1	0	6.9	134
361	52	2	1	NOT ENCEPH	0	1	1	1	2	2	0	2	2	2	1	1	1	1	2	1	1	2	1	2	0	0	0	1	2	2	2	2	2	1	2	0	11.3	141
362	25	1	1	NOT ENCEPH	0	0	0	0	2	1	0	2	2	2	1	1	1	2	1	2	1	2	1	2	0	0	0	2	1	2	1	2	1	1	1	0	5.3	144
363	45	2	1	UNKNOWN ENCEPH	0	0	0	0	2	1	0	2	2	2	2	1	1	1	1	2	1	2	1	2	0	0	0	1	2	2	2	2	2	1	1	1	5.9	60
364	75	2	1	NOT ENCEPH	1	1	0	1	2	1	1	2	1	1	1	1	1	1	2	2	1	2	1	2	0	0	0	2	1	1	2	2	1	1	2	0	17.7	142
365	66	1	1	POSSAUTOIMMUNE	1	1	1	1	2	2	0	1	1	2	2	1	1	2	2	2	1	2	2	2	0	0	0	2	2	2	2	2	2	1	2	0	19.2	138
366	43	1	1	HSV	0	0	0	0	1	2	1	2	1	2	1	1	1	1	1	2	1	2	1	2	0	0	0	2	2	2	2	2	2	1	1	0	9.3	130
367	78	2	1	NOT ENCEPH	0	1	0	1	2	2	0	2	2	2	1	1	1	2	2	2	1	2	1	2	0	0	0	2	1	1	1	2	1	1	2	0	12.2	144
368	72	1	1	HSV	0	1	0	1	2	1	0	2	1	2	1	1	1	1	2	2	1	2	1	2	0	0	0	2	2	2	2	2	2	1	2	0	12.2	134
369	47	1	1	VZV	0	0	0	0	2	1	1	1	1	2	1	1	1	2	2	2	1	2	1	2	0	0	0	1	2	2	2	2	2	2	1	0	9	139
370	85	1	1	POSSAUTOIMMUNE	0	1	1	1	2	2	1	2	2	2	2	1	1	1	1	2	1	2	1	1	1	1	1	2	1	1	2	2	1	1	1	0	11.3	186
371	20	1	1	AUTOIMMUNE	0	0	0	0	2	2	0	2	2	1	2	2	2	2	2	2	1	2	1	2	0	0	0	2	2	2	2	2	2	1	2	0
372	32	1	1	AUTOIMMUNE	0	0	0	0	2	2	0	2	1	2	2	2	2	2	2	1	2	2	2	2	0	0	0	1	2	2	2	2	2	1	2	0	11.7	149
373	31	2	1	HSV	0	0	0	0	2	1	0	2	2	1	1	1	1	1	1	1	1	2	1	2	0	0	0	2	1	1	2	2	1	1	2	0	5.5	139
374	82	2	1	NOT ENCEPH	0	1	0	0	2	2	0	2	2	2	2	1	2	1	1	2	2	2	1	2	0	0	0	2	2	2	2	2	2	1	1	0	10	138
375	21	1	1	HSV	0	0	0	0	2	2	0	2	2	1	1	1	1	2	2	2	2	2	1	2	0	0	0	2	1	1	1	2	1	1	1	0	27.7	137
376	52	1	1	OTHER ORGANISM	0	0	0	0	1	1	1	2	2	1	1	2	2	2	2	2	1	2	1	2	0	0	0	2	2	2	2	2	2	1	2	0	22.2	150
377	30	1	1	HSV	0	0	0	0	2	1	1	2	1	1	1	2	2	2	2	2	1	2	1	2	0	0	0	2	1	2	2	2	1	1	1	1	7.7	124
378	24	2	1	AUTOIMMUNE	0	0	0	0	2	2	0	2	1	1	2	1	1	2	1	2	1	2	1	2	0	0	0	1	1	1	2	2	1	2	1	0	8.7	139
379	53	2	1	NOT ENCEPH	0	1	0	0	2	2	1	2	1	2	1	1	1	2	2	2	1	2	1	2	0	0	0	2	2	2	2	2	2	1	2	0	11.3	142
380	72	2	1	NOT ENCEPH	0	1	0	0	2	2	1	2	1	2	1	1	1	2	2	2	1	2	1	2	0	0	0	2	1	2	1	2	1	1	2	0	9.1	140
381	53	2	1	NOT ENCEPH	0	0	0	0	2	2	0	2	1	2	2	2	2	2	2	2	1	2	1	2	0	0	0	2	2	2	2	2	2	1	1	0	17.3	136
382	45	2	1	NOT ENCEPH	0	0	0	0	2	1	1	2	2	1	1	1	1	2	2	2	1	1	2	2	0	0	0	2	2	2	2	2	2	1	2	0	20.4	138
383	31	2	1	OTHER VIRUS	0	0	0	0	2	2	1	2	2	2	2	2	2	2	2	2	1	2	1	2	0	0	0	2	2	2	2	2	2	1	1	0	10.7	139
384	61	1	1	HSV	1	1	1	1	1	1	0	2	2	1	2	1	1	1	2	2	1	2	1	1	1	0	0	2	2	2	2	2	2	1	2	0	13.2	137
385	57	2	1	UNKNOWN ENCEPH	0	0	0	0	2	2	0	2	2	2	2	1	1	0	0	2	1	2	1	2	0	0	0	2	2	2	2	2	2	1	2	0	14.2	139
386	69	2	1	UNKNOWN ENCEPH	0	1	0	0	2	2	0	2	2	1	1	2	2	2	2	2	1	2	1	2	0	0	0	2	2	2	2	2	2	1	2	0	12.04	144
387	72	2	0	VZV	0	0	0	0	2	1	1	1	2	2	1	1	1	2	1	2	1	2	1	2	0	0	0	2	2	2	2	2	2	2	1	0	8.7	137
388	35	2	1	NOT ENCEPH	0	0	0	0	2	2	1	2	2	1	1	2	2	2	2	2	1	2	1	2	0	0	0	2	2	2	2	2	2	1	2	0	5.5	137
389	27	2	1	NOT ENCEPH	0	1	0	0	2	2	0	2	2	2	1	1	1	1	2	2	1	1	1	2	0	0	0	2	1	1	2	1	1	1	2	0	2.2	138
390	31	2	1	OTHER VIRUS	0	0	0	0	2	1	0	2	2	1	1	1	1	2	1	2	1	2	1	2	0	0	0	2	1	2	1	2	1	1	2	0		146
391	34	2	0	PROBAUTOIMMUNE	0	0	0	0	2	1	0	2	1	2	1	1	1	1	1	2	1	2	2	2	0	0	0	2	1	2	1	1	1	1	2	0	11.8	139
392	24	1	1	UNKNOWN ENCEPH	0	0	0	0	2	2	0	2	2	2	1	1	1	2	2	2	1	1	1	1	1	0	0	2	1	1	1	2	1	1	2	0	8.4	140
393	66	1	1	HSV	0	1	0	0	1	1	1	2	2	1	1	1	1	2	1	2	1	2	1	2	0	0	0	2	1	2	1	2	1	1	1	0	15.4	129
394	29	2	1	OTHER VIRUS	0	0	0	0	2	2	0	2	1	2	2	2	2	2	2	2	1	2	1	2	0	0	0	2	1	1	2	2	1	1	1	0	5.7	139
395	34	1	1	HSV	0	0	0	0	1	1	1	2	2	1	1	2	2	2	2	2	1	2	1	2	0	0	0	2	2	2	2	2	2	1	2	0	9.4	130
396	33	2	1	POSSAUTOIMMUNE	0	0	0	0	2	1	0	1	2	2	2	1	1	2	2	2	1	2	1	1	1	0	1	1	1	1	2	2	1	2	2	0	13.76	138
397	49	2	1	NOT ENCEPH	0	0	0	0	2	2	0	2	1	1	1	1	1	2	2	2	1	2	1	2	0	0	0	2	1	1	2	2	1	1	2	0	4.8	139
398	73	1	1	VZV	0	0	0	0	2	2	0	1	1	2	2	1	1	1	2	1	1	1	1	2	0	0	0	2	2	2	2	2	2	2	2	0	8.2	138
399	32	1	1	HSV	0	0	0	0	2	1	1	2	1	2	2	1	2	2	1	2	1	1	1	2	0	0	0	2	1	1	2	2	1	1	1	0	6.42	141
400	32	2	0	NOT ENCEPH	0	0	0	0	2	2	1	1	1	2	2	1	1	2	1	2	1	2	1	2	0	0	0	2	2	2	2	2	2	1	2	0	10.1	144
401	75	1	1	UNKNOWN ENCEPH	0	1	0	0	2	1	1	2	2	2	2	1	1	2	2	2	1	2	1	2	0	0	0	2	1	2	1	2	1	1	2	0	10.1	131
402	24	2	1	NOT ENCEPH	0	0	0	0	2	1	0	2	1	2	1	1	1	2	1	2	1	2	1	2	0	0	0	1	1	1	2	2	1	1	2	0	8	141
403	19	2	1	NOT ENCEPH	0	0	0	0	2	2	0	2	1	2	2	2	2	2	2	1	1	2	1	2	0	0	0	2	2	2	2	2	2	1	1	0	11.1	136
404	91	2	1	HSV	0	1	0	0	2	2	0	2	2	2	2	1	1	2	2	2	1	2	1	2	0	0	0	2	2	2	2	2	2	1	2	0	6.4	119
405	73	1	1	AUTOIMMUNE	0	1	0	0	2	1	0	2	2	2	1	1	1	1	1	2	1	1	2	2	0	0	0	2	1	1	2	2	1	2	1	0	13.6	142
406	17	2	1	UNKNOWN ENCEPH	0	0	0	0	2	2	0	2	1	1	2	1	1	2	2	2	1	2	1	2	0	0	0	2	1	1	2	2	1	1	2	0	19.1	141
407	59	2	1	NOT ENCEPH	0	0	0	0	2	2	1	2	2	2	2	2	2	2	2	2	1	2	1	1	1	0	1	2	1	1	1	2	1	1	1	0	11.7	129
408	42	1	1	HSV	0	1	0	0	1	1	1	2	1	2	2	2	2	2	2	2	1	2	1	2	0	0	0	2	2	2	2	2	2	1	2	1	17.7	132
409	91	1	1	AUTOIMMUNE	0	0	0	0	1	1	0	2	2	2	2	1	1	2	2	1	1	2	1	2	0	0	0	2	1	1	2	2	1	1	1	0	7.3	131
410	65	1	1	NOT ENCEPH	0	1	0	1	2	2	1	2	2	1	1	1	1	2	1	1	1	2	1	2	0	0	0	2	1	1	1	2	1	1	2	0	12.08	136
411	69	1	1	UNKNOWN ENCEPH	0	0	0	0	2	2	0	2	2	2	2	1	1	2	2	2	1	2	1	2	0	0	0	2	1	1	2	2	1	1	1	0	10	140
412	54	1	1	UNKNOWN ENCEPH	0	0	0	0	2	2	0	2	2	2	2	1	1	1	2	1	2	1	1	2	0	0	0	2	2	2	2	2	2	1	1	0	5.1	141
413	19	1	1	NOT ENCEPH	0	0	0	0	2	1	0	2	2	2	2	2	2	2	2	2	1	2	1	2	0	0	0	2	2	2	2	2	2	1	1	1	16.1	138
414	56	2	1	HSV	0	0	0	0	2	2	0	2	2	2	2	1	1	1	1	2	1	2	1	1	0	1	0	2	1	2	1	2	1	1	1	0	10.2	137
415	69	2	1	HSV	0	0	0	0	2	1	1	2	1	2	1	1	1	2	2	2	1	2	1	2	0	0	0	2	1	2	1	2	1	1	2	0	9.5	138
416	68	2	1	HSV	0	0	0	0	1	1	0	2	2	1	2	1	1	1	2	1	1	2	1	2	0	0	0	2	1	2	1	2	1	1	2	0	8.6	135
417	45	1	1	AUTOIMMUNE	1	0	0	0	2	2	0	2	2	2	2	1	1	1	1	2	2	2	1	2	0	0	0	2	1	1	2	2	1	1	1	0	10.4	140
418	69	2	1	AUTOIMMUNE	0	1	0	0	2	2	0	2	2	1	1	1	1	2	1	2	1	2	2	2	0	0	0	2	2	2	2	2	2	1	2	0	11.5	67
419	39	2	0	NOT ENCEPH	0	1	1	1	2	1	1	2	2	2	2	1	1	2	1	2	1	2	1	1	1	0	1	2	1	1	2	1	1	1	2	0	3.8	138
420	43	1	1	POSSAUTOIMMUNE	0	0	0	0	1	1	1	2	2	2	2	1	2	1	2	1	1	2	1	2	0	0	0	2	2	2	2	2	2	1	2	0	6.2	136
421	60	2	1	HSV	0	1	1	1	2	1	1	2	2	2	1	1	1	2	1	2	1	1	2	2	0	0	0	2	1	2	1	2	1	1	2	0		122
422	24	1	1	OTHER VIRUS	0	0	0	0	2	1	1	2	2	1	1	1	1	1	2	2	2	2	1	2	0	0	0	2	2	2	2	2	2	1	2	0

## Sheet: initial LP
	initial lp
Study Subject ID	CSF PROTEIN	gluclp*SERUM	TOTAL WCC	PERCENTAGE LYMPHOCYTES	gluc_CSF	GLUCOSE RATIO
1	0.31	6.1	10	80	4.5	0.74
2	0.3	6.5	32	82	4.6	0.707692
3	0.2	5.2	2	NA	3	0.576923
4	0.33	5.4	<1	NA	3.6	0.666667
5	NA	UNK	NA	NA		#VALUE!
6	0.12	5.8	<1	NA	5.4	0.931034
8	0.27	11.1	6	100	5.2	0.468468
9	0.63	5.9	6	ND	3.1	0.525424
31	0.31	6.2	<1	NA	3.9	0.629032
32	0.3	4.5	<1	NA	3.5	0.777778
33	0.23	5.6	<1	NA	3.9	0.696429
34	NA	NA	NA	NA	NA	#VALUE!
35	UNK	UNK	<1		3.1	#VALUE!
45	1.49	5	114	95	2.8	0.56
46	0.4	5.6	<1	NA	4	0.714286
47	0.83	UNK	2	NA	2.7	#VALUE!
48	0.54	4.7	7	ND	2.5	0.531915
49	0.29	UNK	8	100		#VALUE!
50	0.5	UNK	2	NA	3.7	#VALUE!
51	0.3	9.7	1	NA	4.6	0.474227
54	0.24	8	6	100	4.8	0.6
55	0.7	6.9	262	99	3.9	0.565217
65	0.41	5	<1	NA	4.2	0.84
66	UNK	5	6	ND	2.8	0.56
67	0.64	5.6	<1	NA	3.1	0.553571
68	0.71	5.6	52	90	3.5	0.625
69	0.68	UNK	<1	NA	4	#VALUE!
70	0.29	6.1	1	NA	3.1	0.508197
71	0.84	6.4	194	92	2.4	0.375
72	0.97	5.4	176	90	2.6	0.481481
73	0.28	4.5	<1	NA	4.4	0.977778
75	0.53	UNK	3	NA	5.3	#VALUE!
76	0.7	6.5	48	96	5	0.769231
77	0.37	6.6	<1	NA	4	0.606061
78	0.57	UNK	1	NA	3	#VALUE!
79	1.58	5.5	34	95	3.6	0.654545
80	0.44	UNK	<1	NA		#VALUE!
81	1.15	6.3	56	100		0
82	0.67	5.2	4	NA	3.6	0.692308
83	0.42	8.8	<1	NA	5.2	0.590909
84	0.59	5.7	13	92	3.5	0.614035
85	0.28	4.4	5	ND	3	0.681818
86	6.3	10.9	3650	10	1	0.0917431
87	0.25	10.8	2	NA	4.9	0.453704
88	1.8	5.8	5	ND	3.6	0.62069
89	1.19	6.4	178	99	6.2	0.96875
90	0.6	6.1	1	NA	6.1	1
91	0.89	UNK	106	100	3.1	#VALUE!
92	0.43	5.2	<1	NA	3.5	0.673077
93	0.29	5	<1	NA	4.2	0.84
94	0.44	5.1	365	90	2.9	0.568627
95	1.3	8.3	4	NA	5	0.60241
96	0.3	UNK	<1	NA	3.8	#VALUE!
97	0.4	19.5	5	ND	8.4	0.430769
98	NA	11.3	5	ND		0
99	0.27	8.3	<1	NA	6.7	0.807229
100	0.46	4.3	81	94	2.3	0.534884
101	0.27	5.6	1	NA	3.1	0.553571
102	NA	UNK	NA	NA	NA	NA
103	0.44	UNK	17	30	5.8	#VALUE!
104	0.49	5.1	<1	NA	2.2	0.431373
105	0.62	5.7	143	100	3.3	0.578947
106	0.94	UNK	<1	NA	4.9	#VALUE!
107	0.58	10.9	59	12	5.1	0.46789
108	0.43	UNK	<1	NA	5.1	#VALUE!
110	0.31	6.8	13	95	3.6	0.529412
111	0.48	5.2	<1	NA	3.5	0.673077
112	0.29	4.8	120	100	3.5	0.729167
113	0.49	6.7	2	NA	4.2	0.626866
137	0.2	5.4	2	NA	4.6	0.851852
138	0.45	UNK	3	NA	4.1	#VALUE!
139	3.98	10	3000	20	2.9	0.29
140	0.21	UNK	<1	NA	3.4	#VALUE!
141	1.6	5.6	46	83	2.6	0.464286
142	NA	UNK	NA	NA	NA	#VALUE!
143	0.25	10.1	28	90	6.4	0.633663
144	2	UNK	26	100	0.6	#VALUE!
145	0.54	UNK	<1	NA	4.4	#VALUE!
146	0.28	4.6	<1	NA	4.1	0.891304
147	0.47	5.6	<1	NA	4	0.714286
148	0.29	7	13	100	3.5	0.5
149	0.19	UNK	126	UNK	5.7	#VALUE!
150	0.65	UNK	<1	NA	2.5	#VALUE!
151	0.4	5.3	<1	NA	3.7	0.698113
152	1.09	9.8	46	90		0
153	0.33	UNK	212	100	4.1	#VALUE!
154	1	6	99	90	2.3	0.383333
155	UNK	7.6	2	NA		0
156	0.48	6.7	55	27	2.7	0.402985
157	3	6.4	340	86	3.7	0.578125
158	0.3	UNK	<1	NA	3.3	#VALUE!
159	0.55	5.9	<1	NA	2.9	0.491525
161	0.5	UNK	3	NA	4.5	#VALUE!
163	1.02	UNK	34	6	4.5	#VALUE!
168	1.03	5	34	100		0
169	1.42	7	850	20	1.5	0.214286
170	0.51	5.3	<1	NA	3.4	0.641509
171	2	5.3	32	99		0
172	2	UNK	442	100	2.7	#VALUE!
173	0.42	7.6	4	NA	8.2	1.07895
174	1.4	UNK	1	NA	2.8	#VALUE!
175	0.46	5.1	<1	NA	2.9	0.568627
176	0.67	4.3	78	92	2.9	0.674419
177	9.97	UNK	4	NA	0.1	#VALUE!
178	0.74	6.5	176	95	3.3	0.507692
179	1.4	UNK	80	40	2.5	#VALUE!
180	13.02	9.7	4260	0	5.1	0.525773
184	0.28	4.6	<1	NA	2.6	0.565217
185	1.2	6.7	20		3.7	0.552239
186	0.25	UNK	3	NA	3.9	#VALUE!
187	0.53	4.6	4	NA	3.8	0.826087
188	0.5	UNK	1	NA	3.3	#VALUE!
189	0.34	6.5	<1	NA	5.7	0.876923
190	0.91	UNK	182	80	3.3	#VALUE!
191	0.569	17.4	275	LYMPHOCYTIC	10.1	0.58046
192	1.19	UNK	430	80	2.6	#VALUE!
193	NA	UNK	28	79	3.2	#VALUE!
194	NA	UNK	NA	NA	NA	#VALUE!
195	0.3	10.5	53	100	5.1	0.485714
196	0.59	4.8	21		3.2	0.666667
197	1.19	9.8	<1	NA	4.9	0.5
198	0.31	8.4	8	ND	4.4	0.52381
199	2.64	9.5	2925	10	2.5	0.263158
200	0.58	5.6	<1	NA	4.5	0.803571
201	0.3	UNK	44	100	4.3	#VALUE!
202	0.28	7.1	<1	NA	4	0.56338
203	0.4	UNK	<1	NA	6.2	#VALUE!
204	UNK	UNK	332	ND		#VALUE!
205	0.84	6.9	<1	NA	4.3	0.623188
206	0.55	5.8	14	100	4.6	0.793103
207	0.8	UNK	<1	NA	2.8	#VALUE!
208	0.78	5.7	11	99	3	0.526316
209	NA	UNK	UNK	NA		#VALUE!
210	0.34	3.9	28	93	3.9	1
211	0.66	6.1	34	94	4.1	0.672131
212	0.33	6.3	134	99	3.8	0.603175
213	3.88	UNK	159	57	3.4	#VALUE!
214	2.35	3.5	131	100	3.5	1
215	0.61	9.2	19	100	4.6	0.5
216	0.6	UNK	5	ND	4.2	#VALUE!
217	1.19	5.8	380	70	2.8	0.482759
218	1.61	4	6	100	3.2	0.8
219	1.01	2.4	379	80	2.4	1
220	0.61	6	10	100	4.4	0.733333
221	0.24	4.7	1	NA	4	0.851064
222	NA	UNK	NA	NA	NA	#VALUE!
223	15	9.6	4160	10	2.3	0.239583
224	6.37	15.2	2580	99	0.6	0.0394737
225	0.34	UNK	<1	NA	3.5	#VALUE!
226	0.8	6.7	<1	NA	4.3	0.641791
227	0.15	10.7	113	22	3.8	0.35514
228	NA	UNK	NA	NA	NA	#VALUE!
229	1.34	6.8	34	90	4	0.588235
230	0.28	5.3	<1	NA		0
231	0.28	UNK	2	NA	3.5	#VALUE!
232	0.87	UNK	438	82	8.3	#VALUE!
233	0.82	3.8	12	ND	6.4	1.68421
234	0.32	5	3	NA	3.8	0.76
235	0.33	5.6	1	NA	3.5	0.625
236	1.11	8.3	45	97	4.8	0.578313
237	0.23	5.7	3	NA	4.4	0.77193
238	0.72	4.6	160	100	3.7	0.804348
239	0.7	4.8	5	100	3.8	0.791667
240	0.3	4.6	5	ND	2.5	0.543478
241	0.6	7.9	39	99	4.7	0.594937
242	0.5	5.9	500	100	3.1	0.525424
243	0.18	3.6	3	NA	2.7	0.75
244	0.96	UNK	57	LYMPHOCYTIC	4	#VALUE!
245	0.61	7.2	28	89	2.7	0.375
246	0.58	3.8	3	NA	1.9	0.5
247	0.91	5.6	96	90	3	0.535714
248	1.11	5	28	100	3.9	0.78
249	1.17	5.6	108	LYMPHOCYTIC	4.8	0.857143
250	0.23	5.2	<1	NA	3.4	0.653846
251	0.26	6.2	<1	NA	4.2	0.677419
252	0.4	5.6	<1	NA	3.3	0.589286
253	NA	UNK	NA	NA	NA	#VALUE!
254	0.69	4.5	<1	NA	2.9	0.644444
255	0.51	UNK	3	NA	2.9	#VALUE!
256	1.81	4.9	54	88	3.4	0.693878
257	4.27	7.5	280	80	3	0.4
258	1.19	7.8	13	100	2.6	0.333333
259	0.7	6.5	319	100	4.7	0.723077
260	0.37	UNK	20	ND	3.9	#VALUE!
261	0.61	6.7	175	93	6.7	1
262	0.99	9.9	3	NA	6.6	0.666667
263	0.5	4.9	<1	NA	3.2	0.653061
264	1.21	UNK	2	NA		#VALUE!
265	1.24	6.3	80	3	3.9	0.619048
266	0.74	6	58	93	3.9	0.65
269	0.13	5.1	3	NA	5.3	1.03922
270	0.71	7.4	4	100	3.6	0.486486
271	0.86	9.1	42	62	6.6	0.725275
272	1.57	7.7	80	UNK	3.3	0.428571
273	0.94	UNK	9	100	6.8	#VALUE!
274	0.53	4.4	190	99	2.9	0.659091
275	0.39	UNK	<1	NA	3.6	#VALUE!
276	NA	UNK	8	ND		#VALUE!
277	0.43	3.9	90	80	3.9	1
279	0.37	6.7	2	NA	3.8	0.567164
281	0.24	5.7	<1	NA	3.8	0.666667
282	1.98	5.7	113	90	3.8	0.666667
283	1.12	4.8	310	86	3.1	0.645833
284	0.78	7.9	2	NA	4.8	0.607595
285	0.4	8.4	<1	NA	4.5	0.535714
286	0.66	6.2	18	70	3.6	0.580645
287	0.17	UNK	3	NA	3.5	#VALUE!
288	0.32	6.6	3	NA	3.8	0.575758
289	0.73	UNK	3	NA	4.2	#VALUE!
290	0.54	4.9	<1	NA	3.3	0.673469
291	0.27	5.9	<1	NA	4.5	0.762712
292	0.71	8.2	30	87	2.8	0.341463
293	0.31	6.3	<1	5	4.2	0.666667
294	0.67	UNK	48	70	4.7	#VALUE!
295	0.49	7.8	<1	NA	3.7	0.474359
297	0.39	4.3	<1	NA	4.8	1.11628
298	1.16	UNK	4	NA	4.1	#VALUE!
299	0.26	6	16	100	3.6	0.6
300	0.24	4.1	9	ND	3.2	0.780488
301	0.52	7.7	166	89	3.3	0.428571
302	0.31	5.2	<1	NA	2.9	0.557692
303	NA	UNK	8	ND		#VALUE!
304	0.64	5.7	66	88	3.4	0.596491
305	0.43	6.5	165	0	2.9	0.446154
306	19.02	3.8	3	95	4.2	1.10526
307	UNK	UNK	UNK	NA		#VALUE!
308	0.16	3.6	7	ND	3.6	1
309	1.2	5.9	79	90	3.6	0.610169
310	0.4	5.8	324	95	3.3	0.568966
311	0.32	5.4	5	ND	4.3	0.796296
312	0.53	5.6	2	NA	4.4	0.785714
313	1.13	13.5	363	20	3.2	0.237037
314	0.33	4.2	<1	NA	4.2	1
315	1.25	UNK	87	95	4	#VALUE!
316	0.61	5.7	18	67	4	0.701754
317	1.97	6.3	25	80	4.6	0.730159
318	0.48	6.1	6	100	3.5	0.57377
319	NA	UNK	18	100	2.5	#VALUE!
320	1.55	8.9	50	100	3.7	0.41573
321	NA	UNK	<1	NA		#VALUE!
322	4.09	5.9	3	NA	3.8	0.644068
323	0.46	4.5	<1	NA	3	0.666667
324	NA	4.1	4	NA		0
325	0.58	4.4	3	NA	3.2	0.727273
326	0.23	7.6	<1	NA	3.6	0.473684
327	0.43	6	<1	NA	5.3	0.883333
328	0.47	4.9	2	NA	3.6	0.734694
329	0.5	UNK	<1	NA	6.9	#VALUE!
330	2.6	UNK	155	100	2.9	#VALUE!
331	0.25	6.3	<1	NA	4.2	0.666667
332	1.04	7.6	70	100	4.8	0.631579
333	0.45	7.2	16	80	5.6	0.777778
334	3.41	4.7	556	96	2.1	0.446809
335	319	6.2	4	NA	4.1	0.66129
336	0.56	UNK	<1	NA	3.6	#VALUE!
337	0.32	9.2	<1	NA	5.5	0.597826
338	6.44	6.9	4640	5	0.6	0.0869565
339	1.03	4.8	22	ND	3.1	0.645833
340	0.31	20.3	<1	NA	6	0.295567
341	1.09	UNK	204	100	5.3	#VALUE!
342	NA	UNK	NA	NA	NA	#VALUE!
343	0.47	5.4	49	100	3.4	0.62963
344	0.47	5.7	17	ND	3.5	0.614035
345	0.63	UNK	2	NA	2.5	#VALUE!
346	0.59	4.9	22	ND	3	0.612245
347	NA	UNK	NA	NA	NA	#VALUE!
348	0.71	5.6	20	99	3.4	0.607143
349	NA	UNK	NA	NA	NA	#VALUE!
350		6.3	17	99	3.4	0.539683
351	9	UNK	2	NA	17.2	#VALUE!
352	0.35	5.8	8	ND	5.5	0.948276
353	NA	UNK	<1	NA		#VALUE!
354	0.27	8	2	NA	4.4	0.55
355	0.66	UNK	8	100	5.4	#VALUE!
356	0.99	UNK	15	100	3.5	#VALUE!
357	0.38	UNK	4	NA	3.2	#VALUE!
358	0.52	UNK	5	ND	3.4	#VALUE!
359	0.9	4.7	153	90	3.3	0.702128
360	UNK	UNK	5	ND		#VALUE!
361	0.68	6.9	2	NA	4.6	0.666667
362	0.41	UNK	<1	NA	2.9	#VALUE!
363	0.2	4.5	<1	NA	3.5	0.777778
364	1.02	UNK	81 (record as normal as traumatic	40	4.6	#VALUE!
365	4.53	12.1	180	0	5.8	0.479339
366	1.21	5.9	17	70	2.9	0.491525
367	NA	UNK	NA	NA	NA	#VALUE!
368	0.482	UNK	200	65	8	#VALUE!
369	NA	5.5	396	86		0
370	UNK	7.5	30	ND		0
371	0.42	4.7	<1	NA	3.4	0.723404
372	2.88	8.8	920	5	5	0.568182
373	0.43	7.4	<1	NA	3.9	0.527027
374	1.33	5.6	33	100	4.2	0.75
375	0.92	15	164	90	7.3	0.486667
376		UNK	NA	NA	NA	#VALUE!
377	0.55	7.6	185	100	3.5	0.460526
378	0.3	4.7	<1	NA	3.7	0.787234
379	0.3	4.3	5	ND	2.8	0.651163
380	1.02	7.3	7	ND	4.4	0.60274
381	NA	5.4	<1	NA	3.6	0.666667
382	NA	5.8	1	NA	5.8	1
383	0.96	3	48	99	3	1
384	UNK	UNK	UNK	NA		#VALUE!
385	2	6.7	7680	5	3.8	0.567164
386	1.23	5.6	4	NA	5.1	0.910714
387	3.864	2.3	875	45	2.3	1
388	0.36	5	<1	NA	3.3	0.66
389	NA	UNK	NA	NA	NA	#VALUE!
390	0.64	UNK	<1	NA	4	#VALUE!
391	1	5.1	74	81	3.1	0.607843
392	1.11	5.6	<1	NA	3.9	0.696429
393	0.8	UNK	2	NA	4.7	#VALUE!
394	0.45	4.7	180	90	2.9	0.617021
395	0.77	6.2	74	80	2.7	0.435484
396	0.23	5.2	<1	NA	4.2	0.807692
397	UNK	8	UNK	NA		0
398	0.72	5.7	312	95	2	0.350877
399	2.66	2.5	243	90	2.5	1
400	NA	4.2	3	NA		0
401	0.88	5.3	72	99	2.9	0.54717
402	NA	5.1	<1	NA	3.3	0.647059
403	0.6	6.6	38	55	2.3	0.348485
404	0.77	5.7	110	100	3.8	0.666667
405	10.4	UNK	6	ND	5.1	#VALUE!
406	NA	6.2	<1	NA	4.2	0.677419
407	1.2	15	60	20	6.7	0.446667
408	0.44	8.4	753	90	4.8	0.571429
409	0.5	UNK	65	90	2.7	#VALUE!
410	0.52	UNK	3	NA	6.6	#VALUE!
411	0.92	UNK	78	90	3.7	#VALUE!
412	0.3	UNK	7	ND	3.9	#VALUE!
413	0.33	UNK	<1	NA	3.9	#VALUE!
414	1.02	4.8	124	99	3.1	0.645833
415	0.66	UNK	400	20	5.4	#VALUE!
416	0.9	7.3	390	100	3.7	0.506849
417	0.84	4.4	14	100	4	0.909091
418	0.46	4.2	<1	NA	3.2	0.761905
419	0.44	2.8	<1	NA	2.8	1
420	0.31	8	10	100	4.2	0.525
421	NA	UNK	15	80	2.7	#VALUE!
422	UNK	UNK	2	NA		#VALUE!

## Sheet: outcomes
	yes is 1 no is 0
					discharge score	discharge
Study Subject ID	icucare_E3_1_C8	icudays_E3_1_C8	LOS (days)	died during admission	GOS Baseline convert	Modified Rankin Baseline Combined version	GOS 3 Months convert	Modified Rankin 3m Combined version	GOS 12m convert	Modified Rankin 12m
1	0		31		3	3	3	3	4	3
2	1	31	67		3	3	3	2	5	0
3	0		3		5	1	5	0	5	0
4	0		5		5	1	5	1	5	1
5	0		30		3	3	3	5	5	0
6	0		1		5	1	5	0	5	0
8	0		11		5	1	5	1	5	0
9	0		23		5	0	4	3	5	2
31	0		4		5	1	UNK	UNK	5	0
32	0		2		5	1	5	0	5	0
33	0		10		3	4	3	4	4	4
34	1	17	17	yes	1	6	1	6	1	6
35	0		39		4	2	1	6	1	6
45	0		26		4	3	5	0	5	0
46	0		40		2	5	UNK	UNK	UNK	UNK
47	0		46		3	5	3	5	1	6
48	0		20		5	0	5	0	5	0
49	0		19		5	2	5	1	5	1
50	0		9		3	3	3	3	5	2
51	0		31		3	3	UNK	UNK	UNK	UNK
54	1	2	91		4	3	4	2	5	2
55	1	42	107		4	3	5	0	5	0
65	0		5		5	1	UNK	UNK	UNK	UNK
66	0		20		5	1	UNK	UNK	UNK	UNK
67	0		1		5	0	5	1	4	2
68	0		6		5	0	UNK	UNK	UNK	UNK
69	0		6		5	2	5	0	5	0
70	0		1		5	1	5	0	5	0
71	0		43		4	2	5	1	5	2
72	0		20		5	2	5	1	5	0
73	0		26	yes	1	6	1	6	1	6
75	1	5	44		4	3	4	3	4	2
76	1	8	52		5	2	5	1	5	1
77	1	24	25		3	2	5	0	5	0
78	1	6	14		3	2	3	2	5	0
79	0		75		3	3	5	1	5	2
80	1	4	94		5	1	5	1	4	2
81	0		34		3	5	4	4	3	3
82	1	90	176		4	4	UNK	UNK	UNK	UNK
83	1	16	90	yes	1	6	1	6	1	6
84	0		8		5	1	5	1	5	2
85	0		12		3	3	3	3	UNK	UNK
86	1	6	15		5	1	5	1	5	1
87	0		1		5	1	5	1	5	2
88	0		9		5	1	5	0	UNK	UNK
89	0		122		4	4	3	5	1	6
90	1	9	41		4	4	3	4	UNK	UNK
91	0		15		5	2	5	0	5	UNK
92	0		9		4	4	4	4	4	4
93	0		19		4	2	4	2	1	6
94	0		11		4	1	5	0	UNK	UNK
95	1	11	49		3	3	4	3	UNK	UNK
96	0		59		5	1	5	1	5	1
97	0		18		5	2	4	2	4	3
98	1	51	178	yes	1	6	1	6	1	6
99	0		23		4	1	4	2	5	0
100	0		57		4	2	UNK	UNK	UNK	UNK
101	1	5	32		UNK	UNK	UNK	UNK	UNK	UNK
102	0		55		4	4	UNK	UNK	1	6
103	0		6		5	0	5	0	UNK	UNK
104	0		31		3	4	1	6	1	6
105	0		15		5	1	5	1	UNK	UNK
106	1	8	18	yes	1	6	1	6	1	6
107	0		10		5	0	5	0	5	0
108	0		16		5	0	4	1	UNK	UNK
110	1	8	8		4	2	5	1	5	1
111	0		8		5	1	UNK	UNK	5	1
112	0		7		5	2	5	0	5	0
113	0		78	yes	1	6	1	6	1	6
137	1	12	25		4	3	5	3	4	2
138	0		2		5	0	UNK	UNK	UNK	UNK
139	0		89		3	4	4	4	4	3
140	0		2		5	2	4	3	4	3
141	0		47		3	3	4	1	5	1
142	0		4		5	1	5	1	4	3
143	1	86	663		3	3	3	4	2	5
144	0		11		4	4	1	6	1	6
145	1	1	13		5	1	UNK	UNK	UNK	UNK
146	0		33		5	2	5	1	5	2
147	0		27		4	2	UNK	UNK	UNK	UNK
148	1	35	80		4	3	5	1	5	1
149	1	2	9	yes	1	6	1	6	1	6
150	1	15	59		3	4	UNK	UNK	4	4
151	0		6		5	1	5	0	UNK	UNK
152	1	9	76		3	5	3	5	3	5
153	1	19	40		4	3	4	2	UNK	UNK
154	1	7	14		4	1	5	0	5	0
155	1	40	114		4	4	4	4	4	3
156	0		116		4	3	UNK	UNK	5	1
157	0		17		3	3	4	2	4	2
158	0		13		4	3	4	UNK	4	3
159	0		1		UNK	UNK	UNK	UNK	5	1
161	0		16		5	0	UNK	UNK	4	3
163	0		22		5	1	5	1	5	1
168	0		6		5	1	5	1	5	0
169	1	4	26		3	4	1	6	1	6
170	0		18		4	1	UNK	UNK	4	3
171	1	4	15		5	1	5	1	5	0
172	0		7		5	0	UNK	UNK	UNK	UNK
173	1	11	11	yes	1	6	1	6	1	6
174	0		51		5	1	5	0	5	0
175	0		48	yes	1	6	1	6	1	6
176	0		104		UNK	UNK	UNK	UNK	4	3
177	1	51	72		UNK	UNK	UNK	UNK	UNK	UNK
178	0		14		5	1	5	0	UNK	UNK
179	0		26		4	2	4	2	4	2
180	1	3	72		3	3	4	3	5	0
184	0		38		4	3	5	2	4	2
185	1	12	45		4	3	4	3	4	3
186	0		12		5	1	UNK	UNK	UNK	UNK
187	0		3		5	2	5	1	5	0
188	0		15		5	0	5	1	1	6
189	0		15		3	1	3	3	3	3
190	0		104		4	UNK	4	UNK	4	UNK
191	0		22		4	3	4	4	UNK	UNK
192	0		21		5	1	UNK	UNK	3	3
193	0		16		5	1	UNK	UNK	UNK	UNK
194	0		21		UNK	UNK	UNK	UNK	UNK	UNK
195	0		64		4	3	UNK	UNK	4	3
196	0		23	yes	1	6	1	6	1	6
197	0		20		5	2	5	0	5	1
198	1	228	230		2	5	3	5	3	5
199	0		18		4	3	5	2	4	3
200	1	6	10		5	2	5	0	5	2
201	1	33	89		4	3	5	1	5	1
202	0		14		5	2	5	0	UNK	UNK
203	1	11	24		4	3	5	2	5	2
204	1	13	40		4	UNK	5	UNK	5	UNK
205	0		40		UNK	UNK	UNK	UNK	UNK	UNK
206	1	3	16		5	0	5	2	4	2
207	1	109	110	yes	1	6	1	6	1	6
208	0		13		5	2	5	2	5	2
209	0		41		UNK	UNK	4	UNK	4	UNK
210	1	1	13		5	1	5	1	5	1
211	0		10		4	3	5	0	5	0
212	0		10		5	1	5	UNK	5	0
213	0		104		3	4	UNK	UNK	5	UNK
214	0		66		4	3	UNK	UNK	UNK	UNK
215	1	34	143		3	5	3	5	3	5
216	0		8		5	1	5	2	5	2
217	0		2		5	1	5	1	5	1
218	1	16	15		5	6	3	5	1	6
219	1	4	36		5	1	5	1	5	3
220	1	6	8		5	3	4	3	1	6
221	0		5		5	2	5	1	5	1
222	0		4		5	0	5	0	5	0
223	1	8	20		5	2	5	1	5	1
224	1	4	11		5	1	5	0	5	0
225	0		10		3	UNK	4	3	3	4
226	0		16		4	3	1	6	1	6
227	1	16	50		4	3	5	1	5	1
228	0		5	yes	1	6	1	6	1	6
229	0		16		5	0	UNK	UNK	Blank	UNK
230	0		28		5	1	UNK	UNK	5	1
231	0		7		3	2	4	1	4	2
232	0		13		4	UNK	4	2	UNK	UNK
233	1	7	13		4	1	1	6	1	6
234	0		23		5	3	UNK	UNK	4	3
235	0		6		4	3	5	0	5	1
236	0		21		4	3	5	1	4	1
237	0		22		5	1	1	6	1	6
238	0		24		5	2	4	2	5	1
239	0		18		3	3	5	1	5	0
240	0		21		4	2	5	1	5	1
241	1	23	211		4	UNK	3	UNK	UNK	UNK
242	0		34		4	2	4	2	4	UNK
243	0		18		5	0	UNK	UNK	4	2
244	1	35	284		3	5	3	4	Blank	UNK
245	0		23		5	3	5	2	5	1
246	0		30		4	2	5	UNK	5	1
247	UNK		202	yes	1	6	1	6	1	6
248	0		15		5	2	5	3	4	3
249	1	1	22		5	1	4	2	5	2
250	0		6		3	4	4	4	4	4
251	1	4	11		3	1	5	0	5	0
252	0		12		5	1	5	1	5	0
253	1	9	64		3	3	3	4	5	2
254	0		3		5	0	UNK	UNK	UNK	UNK
255	0		35		5	1	UNK	UNK	5	1
256	0		6		5	2	5	2	5	1
257	1	7	14		5	1	5	0	5	0
258	0		41		4	2	5	2	4	3
259	1	4	71		4	3	3	2	4	3
260	0		5		5	0	UNK	UNK	UNK	UNK
261	0		14		5	2	5	2	UNK	UNK
262	1	8	14		5	1	5	1	5	0
263	0		13		4	2	5	2	5	1
264	0		13		UNK	UNK	UNK	UNK	UNK	UNK
265	0		5		5	1	5	0	5	0
266	0		10		5	0	5	0	Blank	UNK
269	1	2	3		4	3	4	2	4	3
270	1	3	10		5	0	5	0	5	0
271	1	6	14		4	3	4	3	4	2
272	1	30	126	yes	1	6	1	6	1	6
273	0		12		4	3	4	2	UNK	UNK
274	0		14		4	1	5	2	5	1
275	0		46		3	4	3	5	Blank	UNK
276	1	4	7		5	1	5	0	5	0
277	1	3	9		UNK	UNK	UNK	UNK	UNK	UNK
279	0		4		5	0	5	UNK	5	0
281	0		2		4	4	5	1	5	1
282	1	20	78		5	1	3	4	3	3
283	0		8		4	3	5	2	5	1
284	1	12	12		5	1	5	1	5	UNK
285	0		17		5	2	5	1	UNK	UNK
286	1	106	107		3	5	3	4	5	0
287	0		4		UNK	UNK	UNK	UNK	UNK	UNK
288	1	24	107		Blank	UNK	UNK	UNK	UNK	UNK
289	0		5		5	1	4	3	UNK	UNK
290	0		6		UNK	UNK	UNK	UNK	Blank	UNK
291	0		3		5	1	5	0	UNK	UNK
292	0		14		5	1	5	1	1	6
293	0		2		UNK	UNK	5	0	No CRF	UNK
294	1	62	63		UNK	UNK	3	4	5	UNK
295	0		42		UNK	UNK	4	2	No CRF	UNK
297	0		10		5	0	5	0	5	0
298	0		10		5	UNK	5	2	5	UNK
299	0		15		5	UNK	5	1	1	6
300	1	5	25		5	2	4	1	5	1
301	0		20		Blank	UNK	5	3	UNK	UNK
302	0		12		5	1	5	0	5	0
303	1	9	10		3	5	4	2	UNK	UNK
304	0		22		5	2	5	1	4	2
305	1	5	32		3	4	3	3	No CRF	UNK
306	0		58		4	4	UNK	UNK	No CRF	UNK
307	0		4		4	3	5	1	5	1
308	1	121	275		4	4	5	2	5	1
309	0		23		4	3	4	3	UNK	UNK
310	0		6		4	3	4	2	5	2
311	0		5		5	2	1	6	1	6
312	0		35		4	3	4	3	3	4
313	1	72	86		3	4	UNK	UNK	UNK	UNK
314	0		14		UNK	UNK	5	3	UNK	UNK
315	0		12		5	2	4	1	5	1
316	1	4	20		4	3	4	3	4	3
317	1	2	2		1	6	1	6	1	6
318	1	6	21		3	4	4	3	4	UNK
319	0		26		4	3	4	2	3	2
320	0		12		5	1	5	UNK	5	UNK
321	0		160		3	4	3	UNK	3	UNK
322	1	3	44		3	4	3	4	3	3
323	0		11		5	1	5	1	5	0
324	1	31	106		4	3	5	1	5	UNK
325	0		8		4	1	5	2	5	2
326	1	7	19		3	3	4	3	1	6
327	1	5	5		5	0	4	1	UNK	UNK
328	1	2	76		5	1	4	2	3	4
329	1	7	23		3	4	UNK	UNK	Blank	UNK
330	0		56	yes	1	6	1	6	1	6
331	1	5	16		5	2	5	1	5	1
332	1	3	14		5	2	4	2	5	UNK
333	1	71	115		3	5	3	4	UNK	UNK
334	0		62		3	3	5	4	5	UNK
335	0		1		5	1	UNK	UNK	UNK	UNK
336	0		17		3	3	3	UNK	No CRF	UNK
337	1	14	31		5	1	5	0	5	0
338	1	4	14		4	2	5	1	5	1
339	0		16		5	0	5	1	5	0
340	1	3	16		3	1	UNK	UNK	1	6
341	1	23	226		3	4	3	5	3	5
342	0		59		4	3	4	3	3	3
343	1	2	111		3	4	3	5	3	4
344	0		39		4	2	UNK	UNK	UNK	UNK
345	0		6		5	0	5	0	5	0
346	0		14		5	1	4	1	5	1
347	1	7	42		5	1	5	0	5	0
348	0		18		5	1	4	1	UNK	UNK
349	0		43		4	2	5	2	4	UNK
350	0		37		4	3	4	2	UNK	UNK
351	0		2		5	0	5	1	5	0
352	1	3	7		5	0	4	1	5	1
353	0		1		4	2	5	0	5	0
354	1	10	162		UNK	UNK	UNK	UNK	UNK	UNK
355	0		131		4	3	UNK	UNK	3	3
356	1	18	83		4	2	UNK	UNK	UNK	UNK
357	0		13		5	2	4	UNK	5	UNK
358	0		1		5	1	5	0	5	0
359	0		14		5	1	UNK	UNK	UNK	UNK
360	0		25		4	2	UNK	UNK	No CRF	UNK
361	1	7	18		5	0	4	3	4	UNK
362	0		4		5	0	5	0	5	0
363	0		14		4	2	4	3	4	UNK
364	0		15		5	1	4	3	5	0
365	1	16	150		3	4	3	5	2	5
366	0		42		4	2	4	3	4	2
367	0		15		5	1	5	0	1	6
368	0		16		4	3	UNK	UNK	5	0
369	0		12		5	1	5	UNK	No CRF	UNK
370	0		33		3	3	UNK	UNK	No CRF	UNK
371	0		7		5	2	5	2	5	2
372	1	58	193		3	4	UNK	UNK	3	UNK
373	1	1	14		4	2	4	2	4	2
374	0		75		4	3	4	2	4	UNK
375	1	12	22		4	3	4	1	5	UNK
376	1	10	14		3	5	5	1	5	2
377	0		17		5	0	5	2	5	0
378	0		34		4	3	UNK	UNK	UNK	UNK
379	0		5		5	1	4	3	UNK	UNK
380	0		7		5	1	UNK	UNK	No CRF	UNK
381	0		2		5	1	5	0	UNK	UNK
382	0		4		5	0	4	2	UNK	UNK
383	0		2		5	1	UNK	UNK	UNK	UNK
384	1	10	31		3	3	UNK	UNK	UNK	UNK
385	0		16		4	2	5	2	5	UNK
386	1	21	25	yes	1	6	1	6	1	6
387	0		11		5	0	UNK	UNK	UNK	UNK
388	1	1	2		5	0	5	0	UNK	UNK
389	0		4		5	1	1	6	1	6
390	1	44	49		3	5	UNK	UNK	UNK	UNK
391	1	1	8		4	3	5	0	5	0
392	0		80		UNK	UNK	UNK	UNK	UNK	UNK
393	1	3	23		5	1	5	1	5	1
394	0		4		4	UNK	5	UNK	UNK	UNK
395	1	34	49	yes	1	6	1	6	1	6
396	0		16		4	2	5	1	5	UNK
397	1	22	22		UNK	UNK	UNK	UNK	No CRF	UNK
398	0		15		5	1	5	1	5	1
399	0		39		4	2	5	2	UNK	UNK
400	1	4	8		5	0	5	0	5	0
401	0		11		5	0	5	0	5	0
402	0		2		4	2	5	0	5	0
403	0		8		5	0	4	1	UNK	UNK
404	0		29		4	3	4	3	UNK	UNK
405	1	17	87		4	3	4	UNK	5	UNK
406	0		8		5	1	5	1	5	1
407	0		58		3	4	4	UNK	5	UNK
408	0		107		4	2	4	UNK	4	UNK
409	1	17	25	yes	1	6	1	6	1	6
410	0		8		3	2	3	UNK	3	UNK
411	0				5	1	4	UNK	4	UNK
412	0		15		5	2	4	3	5	1
413	0		1		5	0	5	0	5	0
414	0		21		5	1	5	1	UNK	UNK
415	0		27		3	3	UNK	UNK	UNK	UNK
416	0		26		4	1	4	2	4	2
417	0		17		4	3	3	3	4	UNK
418	0		29		3	4	3	4	3	4
419	0		3		4	3	UNK	UNK	Blank	UNK
420	0		13		5	1	UNK	UNK	No CRF	UNK
421	0		14		3	UNK	3	4	3	4
422	1	UNK	331		UNK	UNK	UNK	UNK	UNK	UNK

## Sheet: aciclovir
Subject	TIME TO ACIC	new mid point time-acic AND/OR admission missing
1	27.4333	27.4333
2	10.1667	10.1667
3	20.4333	20.4333
4
5
6
8	51.5333	51.5333
9	27.1833	27.1833
31	15.6333	15.6333
32	13.55	13.55
33	58.75	58.75
34
35
45	55.5167	55.5167
46	4.55	4.55
47	137.05	137.05
48	3.23333	3.23333
49
50
51	17.65	17.65
54	10	10
55	2.51667	2.51667
65	3.5	3.5
66	11.6667	11.6667
67
68
69	17.1	17.1
70
71	7.21667	7.21667
72	26.9167	26.9167
73	23.3333	23.3333
75	135.933	135.933
76	11.1167	11.1167
77	30.25	30.25
78
79	39.6167	39.6167
80	5.55	5.55
81	127.35	127.35
82
83
84	16.3333	16.3333
85
86
87
88	3.43333	3.43333
89	69.1667	69.1667
90	139.233	139.233
91	23.9833	11.9917
92	32.7333	32.7333
93	49.1833	49.1833
94	45.5667	45.5667
95
96
97	15.1167	15.1167
98	26	26
99	253.017	253.017
100	4.86667	4.86667
101	272.333	272.333
102	16.0667	16.0667
103	2.3	2.3
104	23.3	23.3
105	0.233333	0.233333
106	75.5	75.5
107	35.6667	35.6667
108	18.7	18.7
110	30.1667	30.1667
111
112	12.75	12.75
113	83.3167	83.3167
137	12	12
138	0.666667	0.666667
139	11.6167	11.6167
140	23.3167	11.6583
141	39.5	39.5
142	41.1	41.1
143	23.9833	11.9917
144
145
146	46.3167	46.3167
147
148	150.033	150.033
149	168.117	168.117
150
151
152	91	91
153	5.13333	5.13333
154	12.9333	12.9333
155	150	150
156	117.25	117.25
157	17.0167	17.0167
158
159	3.5	3.5
161	38.1667	38.1667
163	2.05	2.05
168	30.9167	30.9167
169	18.6667	18.6667
170	95.25	95.25
171	1.25	1.25
172	26.75	26.75
173	8.36667	8.36667
174	0.166667	0.166667
175
176	55.7667	55.7667
177	20.0167	10.0083
178	7.91667	7.91667
179	59.1667	59.1667
180	165.383	165.383
184
185	73.6	73.6
186	18.55	18.55
187
188	1.38333	1.38333
189	1.83333	1.83333
190	12.25	6.125
191	12.6333	12.6333
192	22.6	22.6
193	68.2667	68.2667
194	21	21
195	3.66667	3.66667
196	83.75	83.75
197
198
199	25	25
200	135.55	135.55
201	4.33333	4.33333
202	39.55	39.55
203	92.1667	92.1667
204	240	240
205
206	2.45	2.45
207
208	13.4833	6.74167
209
210	3.41667	3.41667
211	32.0833	32.0833
212	0.966667	0.966667
213	15.0167	15.0167
214	7.48333	7.48333
215	48.35	48.35
216	4.06667	4.06667
217	1.5	1.5
218	15.65	15.65
219	21.25	21.25
220	100.75	100.75
221
222
223
224	10.7	10.7
225
226	200.5	200.5
227	139.683	139.683
228	13.5833	13.5833
229	4.43333	4.43333
230	167.267	167.267
231
232	7	7
233	21.9	10.95
234	2.03333	2.03333
235	26.2667	26.2667
236	22.5833	22.5833
237	17.6667	17.6667
238	26.5	26.5
239	4.5	4.5
240	14	14
241	528.383	528.383
242	18.0833	9.04167
243	21	21
244	25	25
245	10.55	10.55
246	5	5
247	72.8833	72.8833
248	42	42
249	12.1667	12.1667
250	23	11.5
251	1.13333	1.13333
252	24.5	24.5
253
254	10.4833	10.4833
255	8.4	4.2
256	1.93333	1.93333
257	104.817	104.817
258	45.5	45.5
259	12.35	12.35
260	1.16667	1.16667
261	8.5	8.5
262	8.73333	8.73333
263	0.7	0.7
264	20	20
265	4.2	4.2
266	11.1833	11.1833
269
270	2.18333	2.18333
271	2.75	2.75
272	74.0833	74.0833
273	8.96667	8.96667
274	22.25	22.25
275	50.5	50.5
276	6.55	6.55
277	82.15	82.15
279	2.33333	2.33333
281	45.1333	45.1333
282	9.7	9.7
283	23.8833	23.8833
284	0.85	0.85
285	28.65	28.65
286	20.45	20.45
287	3.01667	3.01667
288
289	11.3667	5.68333
290
291	4.95	4.95
292	4.23333	4.23333
293
294	17.2833	17.2833
295
297	7.08333	7.08333
298	3.56667	3.56667
299	95.2333	95.2333
300
301	8	8
302	2.36667	2.36667
303	20.2333	20.2333
304	5.23333	5.23333
305	170.733	170.733
306	34.3833	34.3833
307	168	168
308
309	8.25	8.25
310	17.8333	17.8333
311	1.75	1.75
312	33.3333	33.3333
313
314
315	26.8333	26.8333
316	15.5	7.75
317	0.666667	0.666667
318	3.38333	3.38333
319	100.083	100.083
320	1.38333	1.38333
321
322	19.5667	19.5667
323	16	16
324	102.4	102.4
325	3.91667	3.91667
326
327	31.65	31.65
328	32.5333	32.5333
329	12.25	12.25
330
331	23.1667	23.1667
332	119.467	119.467
333
334	104.583	104.583
335	1.2	1.2
336
337	24.6333	24.6333
338
339	7.43333	3.71667
340	59.7833	59.7833
341	100	100
342	315.833	315.833
343	52.45	52.45
344
345	5.8	5.8
346	10.1833	5.09167
347	21.6167	21.6167
348	1.06667	1.06667
349	21.4333	21.4333
350	15.2167	15.2167
351	14.5	14.5
352	3.95	3.95
353	2.16667	2.16667
354
355	48.25	48.25
356	16	16
357
358	3.26667	3.26667
359	28	28
360
361	14.85	14.85
362	3.53333	3.53333
363	34.5167	34.5167
364	2.41667	2.41667
365	7.45	7.45
366	10.8667	5.43333
367	2.7	2.7
368	2.28333	2.28333
369	47	47
370	176.833	176.833
371
372
373	5.03333	5.03333
374	726.683	726.683
375	14.8833	7.44167
376	10.6333	10.6333
377	2	2
378	19.4833	19.4833
379	16.75	16.75
380
381
382	1.21667	1.21667
383	6.95	6.95
384
385
386	375.233	375.233
387	1.83333	1.83333
388	1.26667	1.26667
389	3	3
390	120	120
391	1.4	1.4
392	11.8667	11.8667
393	2.63333	2.63333
394	7.75	7.75
395	117.583	117.583
396	0.5	0.5
397
398	14.2833	14.2833
399	22.05	22.05
400	3.25	3.25
401	84.6167	84.6167
402
403	4.65	4.65
404	144.167	144.167
405
406	5.01667	5.01667
407	157.567	157.567
408	15.3333	15.3333
409	244	244
410	10	10
411	24	24
412	47.1667	47.1667
413	4.16667	4.16667
414	17.4333	8.71667
415	48.25	48.25
416	2.36667	2.36667
417
418	77.3833	77.3833
419	2.21667	2.21667
420
421	23.9833	11.9917
422	23.9833	11.9917
	MEDIAN TIME	15.275
